# Supplementary material for: High-throughput chemical genomic screening: a step-by-step workflow from plate to phenotype
Source: mSystems. 2025 Nov 28;10(12):e00885-25. doi: 10.1128/msystems.00885-25 (PMC12710339; doi:10.1128/msystems.00885-25)
Supplement: Table S1 — Raw fitness measurements from pre-testing plates. [file msystems.00885-25-s0001.csv]

row	column	75 ugml	200 ugml
1	1	9472	8825
1	2	7202	10113.66667
1	3	7713	10240
1	4	7645.5	10146.66667
1	5	7539.5	9884.666667
1	6	8060	10397.66667
1	7	7831.5	10507
1	8	7989.5	10360
1	9	7875.5	10233
1	10	7626.5	10140.66667
1	11	7390.5	8963.333333
1	12	7671	10281
1	13	5922	7659.666667
1	14	7624.5	10050.66667
1	15	7529	9496.666667
1	16	7738	9772
1	17	7517.5	9230.333333
1	18	7528	9007.666667
1	19	7465	8922.333333
1	20	8525.5	11151.33333
1	21	6853.5	9098.666667
1	22	6807	9079.333333
1	23	7119.5	9842.666667
1	24	7500.5	10894.66667
2	1	6977	9696.666667
2	2	6933.5	8653
2	3	6601	7740.333333
2	4	6687	7858.333333
2	5	6414.5	7424.666667
2	6	6802	7844
2	7	4930.5	5345.666667
2	8	4386	4387
2	9	6814	8019.666667
2	10	2825	3567.666667
2	11	6598	7529
2	12	6517.5	7345.666667
2	13	6793	8282.666667
2	14	6420	7852
2	15	4324.5	3864.333333
2	16	5791	7276.666667
2	17	6457.5	7134.333333
2	18	5710	7278.666667
2	19	5990.5	7104.333333
2	20	5871	7066
2	21	5708	7177.666667
2	22	6005.5	7445
2	23	6363	8143
2	24	7001	9467
3	1	7080.5	9399.666667
3	2	6571.5	7563.666667
3	3	6526	7403
3	4	6614	7195.333333
3	5	6540.5	7073
3	6	6576.5	7078.666667
3	7	6566	6952.666667
3	8	6672.5	7158.666667
3	9	6501.5	6906.333333
3	10	6076.5	7014.333333
3	11	5878	6732
3	12	6148.5	6947
3	13	5874.5	6665.666667
3	14	6190	7267.666667
3	15	5747	7070
3	16	5939	6772
3	17	5713.5	6623.333333
3	18	5839.5	6917
3	19	5648	6593.333333
3	20	5560.5	6898
3	21	4584	5607.333333
3	22	5969.5	7101.666667
3	23	6189.5	7562.666667
3	24	7138	9379.333333
4	1	7636.5	10023
4	2	6859.5	7856.666667
4	3	4280.5	4459.333333
4	4	6626.5	7183
4	5	6397	6940.333333
4	6	6517.5	6949.666667
4	7	6593	7609
4	8	6342.5	6878
4	9	6735.5	7239.333333
4	10	6258.5	6992.666667
4	11	5669	6463.666667
4	12	6091	6879.666667
4	13	6001.5	6708.333333
4	14	6116	7025
4	15	5550	6457.666667
4	16	5581	6703
4	17	6247	7031.333333
4	18	4283.5	5407.666667
4	19	5584	6756.333333
4	20	4802	5620.333333
4	21	5750.5	6795.666667
4	22	5695.5	6937.333333
4	23	6147	7487.333333
4	24	6310	8009.666667
5	1	7398	9249.666667
5	2	6637	7164.666667
5	3	7046.5	8425.666667
5	4	6553	7490.666667
5	5	6161.5	6750
5	6	6325	7057
5	7	6482.5	7011.666667
5	8	6188.5	6998
5	9	6053.5	6669.333333
5	10	6025	6674
5	11	5792	6836
5	12	5752	6456.333333
5	13	5871	6276
5	14	5873	6249.333333
5	15	5708	6471.666667
5	16	6496.5	6917.333333
5	17	5810	6702.333333
5	18	5752.5	6598.666667
5	19	5561.5	6491.333333
5	20	5915	6648.666667
5	21	5721	6816.666667
5	22	6173	6937.333333
5	23	5631.5	6957.333333
5	24	7032	9358
6	1	7633.5	9702.333333
6	2	6742.5	7665
6	3	6575	7292
6	4	5536.5	6486
6	5	6166.5	6924
6	6	6224.5	6966.666667
6	7	5867	6427.333333
6	8	5922	6491.666667
6	9	5847.5	6337.666667
6	10	5999.5	6458
6	11	5822.5	6631.333333
6	12	6066	6622.333333
6	13	5596.5	6353.333333
6	14	5771.5	6478
6	15	5868.5	6383.333333
6	16	5578	6300
6	17	5831	6534
6	18	5144.5	5904.666667
6	19	5929	6675.666667
6	20	5811	6643.333333
6	21	5919	6752
6	22	6127	7071.333333
6	23	6121.5	7469.333333
6	24	7000	9035
7	1	7463.5	9217.666667
7	2	6390.5	7383.333333
7	3	4193.5	4644
7	4	6254	6886.333333
7	5	6142	6649
7	6	5521.5	6504
7	7	5855	6464.666667
7	8	5760	6534.666667
7	9	3503.5	3290.666667
7	10	5734.5	6801
7	11	5585	6320
7	12	5595.5	6239.666667
7	13	5845	6636.666667
7	14	5894	6717
7	15	5670	6500.666667
7	16	5675	6372
7	17	5890	6590
7	18	6188.5	6880.666667
7	19	6214	6990.666667
7	20	6232.5	7093.666667
7	21	5999	6988.666667
7	22	4488	4415
7	23	6496	7591.666667
7	24	7919	9266.333333
8	1	7399	9468.333333
8	2	6638	7370.333333
8	3	6896.5	7767.666667
8	4	6425.5	7148.666667
8	5	5789.5	6560.333333
8	6	5933	6593.666667
8	7	5794.5	6399.333333
8	8	5905.5	6437
8	9	6070	6685.666667
8	10	5749.5	6541
8	11	5825	6557
8	12	6061.5	6784.666667
8	13	5529	5936.333333
8	14	5682.5	6188.666667
8	15	5808.5	6491.333333
8	16	5774	6557
8	17	5770	6513
8	18	5515	6292
8	19	6139	6884.333333
8	20	4204.5	4873
8	21	5668.5	6475.333333
8	22	6027.5	7043
8	23	6444.5	7680.333333
8	24	7295	9016
9	1	7037	9319.333333
9	2	6273	7275.333333
9	3	6124	6962
9	4	6388	6974
9	5	5737.5	6522.666667
9	6	6073	6725.333333
9	7	5622.5	6324.333333
9	8	5825	6550.333333
9	9	5828	6456.333333
9	10	5769.5	6596
9	11	5751.5	6523.333333
9	12	5344	6101
9	13	5989	6649.333333
9	14	5921.5	6385.333333
9	15	5607.5	6330
9	16	5885.5	6477.666667
9	17	5850.5	6514
9	18	5862	6916.333333
9	19	6119.5	6693.666667
9	20	5921.5	6586
9	21	6155	6834.666667
9	22	6208	7091
9	23	6599.5	7924.333333
9	24	7343.5	9504
10	1	7354	9254.333333
10	2	6584	7691
10	3	6331	6923.666667
10	4	5884.5	6788
10	5	5609	6619.333333
10	6	6053.5	6561.666667
10	7	5956	6434.666667
10	8	5728	6626.333333
10	9	5825	6600.333333
10	10	5797.5	6440
10	11	6182.5	6757.666667
10	12	5754.5	6375.666667
10	13	5546.5	6398
10	14	6241	6744.333333
10	15	5775.5	6477
10	16	5974.5	6391
10	17	5920	6524.333333
10	18	6233.5	6951.333333
10	19	5361.5	6145.333333
10	20	6296	6919
10	21	5784	6737.666667
10	22	5063.5	5901.666667
10	23	2433.5	2424.666667
10	24	7136.5	9198.333333
11	1	7166	9071.666667
11	2	6267	7482.666667
11	3	6333.5	7131.333333
11	4	5884.5	6717.666667
11	5	5969.5	6592.666667
11	6	5800.5	6241.333333
11	7	6346	6920.333333
11	8	3519.5	3442
11	9	6076	6512
11	10	5990	6383.333333
11	11	6071	6635.333333
11	12	5773.5	6602
11	13	5931	6489.333333
11	14	5928.5	6504
11	15	5699.5	6608.666667
11	16	5723	6443.666667
11	17	5721	6589.333333
11	18	6041	6723.333333
11	19	3051.5	2959
11	20	6415.5	7226
11	21	6138.5	6916.666667
11	22	6210.5	6798
11	23	6429.5	7708.666667
11	24	7397.5	9618.333333
12	1	7173.5	9128.333333
12	2	6558	7594
12	3	6325.5	7027.333333
12	4	5873.5	6428
12	5	6076	6945.333333
12	6	5881	6446.666667
12	7	6174.5	6660
12	8	5808.5	6333
12	9	6725	7324.666667
12	10	5866.5	6301.333333
12	11	6035.5	6625
12	12	6289	6813
12	13	6044.5	6352.666667
12	14	6438	6762
12	15	5883.5	6526.666667
12	16	5787.5	6358
12	17	5537.5	6429
12	18	6070	6518.333333
12	19	6349.5	7187.666667
12	20	5996	6846.333333
12	21	6160	6965
12	22	6297	7218.666667
12	23	6497	7405
12	24	7175	9344.666667
13	1	7203	8722.333333
13	2	6397.5	7575
13	3	6400.5	7276.333333
13	4	6094	7019.666667
13	5	6100	7069
13	6	6068.5	6872.666667
13	7	6236.5	7057.666667
13	8	5980	6347.666667
13	9	5919.5	6189
13	10	6089.5	6761.333333
13	11	6404	6948
13	12	5144	5224
13	13	6280	6630
13	14	6140	6645
13	15	6792	7176
13	16	6057	6541
13	17	6200.5	6682.333333
13	18	5966	6720.333333
13	19	4583	5135.333333
13	20	5897	6757.666667
13	21	6147.5	6819
13	22	6224.5	7289
13	23	6340	7589
13	24	7163.5	9408.666667
14	1	7260.5	9050.666667
14	2	6178.5	7460.666667
14	3	6328	7384.666667
14	4	5993.5	6806.333333
14	5	6554.5	7258.666667
14	6	6110	7041.666667
14	7	6467.5	7336
14	8	6376	6986
14	9	6440	7141.333333
14	10	6476	6837
14	11	6620.5	6997
14	12	6711	7230.666667
14	13	6530	7083
14	14	6605	7141.666667
14	15	6256.5	6882.333333
14	16	5970	6887.666667
14	17	6561	7252
14	18	6418	7060.333333
14	19	6048	6803.333333
14	20	6195	7113.666667
14	21	6249	7121
14	22	6162	7220.666667
14	23	6376.5	7835
14	24	7044	9360.666667
15	1	5599	7210
15	2	6235	7776.666667
15	3	6174	7158.333333
15	4	4626.5	4972.666667
15	5	6561.5	7724
15	6	6727.5	7952.666667
15	7	6372	7572
15	8	6441	7471.666667
15	9	6751.5	7800.333333
15	10	6587	7339.333333
15	11	6957.5	7572.333333
15	12	6949	7710.666667
15	13	6404	6841.333333
15	14	6854	7700.666667
15	15	6816	7629.333333
15	16	6462	7267.333333
15	17	6680.5	7586.333333
15	18	6072.5	7329.333333
15	19	6649	7648.333333
15	20	6696.5	7914
15	21	5808.5	6970.333333
15	22	5683.5	7194.666667
15	23	6494	8321
15	24	7281	9890.333333
16	1	7506	10173.33333
16	2	7070.5	8895.666667
16	3	7119.5	9177.666667
16	4	7249.5	9076
16	5	6926	8890.666667
16	6	9123.5	9397.333333
16	7	7543	9804.666667
16	8	7792.5	10024
16	9	7819	9778.333333
16	10	9628	10509
16	11	7609.5	9596
16	12	7054.5	8918
16	13	7644.5	9784.333333
16	14	7929	9914.666667
16	15	7859.5	9811.333333
16	16	7596	9788.666667
16	17	7378.5	9262.333333
16	18	7359	9684
16	19	7405	9569.333333
16	20	7248.5	9593.333333
16	21	7253	9618.666667
16	22	7081.5	9441
16	23	6358	8667.666667
16	24	7394	10424
