# Supplementary material for: High-throughput chemical genomic screening: a step-by-step workflow from plate to phenotype
Source: mSystems. 2025 Nov 28;10(12):e00885-25. doi: 10.1128/msystems.00885-25 (PMC12710339; doi:10.1128/msystems.00885-25)
Supplement: Table S2 — Initial data set after ChemGAPP normalization. [file msystems.00885-25-s0002.csv]

row	column	200 ugml	75 ugml
1	1	5881.333333	7760.333333
1	2	6737	6501
1	3	6823	6973
1	4	6760.333333	6756
1	5	6585.666667	6642
1	6	6928	7192
1	7	7001.666667	7037.333333
1	8	6904.666667	7090
1	9	6816.666667	6945.666667
1	10	6756.333333	6913.333333
1	11	5971	6440.666667
1	12	6850.666667	6740.333333
1	13	5104.666667	5073
1	14	6694.666667	6717
1	15	6325.333333	6471.333333
1	16	6510	7082
1	17	6147.666667	6576.666667
1	18	6000.333333	6498.666667
1	19	5944	6429.333333
1	20	7426	7158
1	21	6060	5962.333333
1	22	6046	5916
1	23	6551.333333	6187
1	24	7256.666667	6438.666667
2	1	6925	6183
2	2	7767	7364.333333
2	3	6946.666667	6908.333333
2	4	7052.666667	7059.666667
2	5	6664	6676.666667
2	6	7038.333333	7182.666667
2	7	4795.333333	4971.666667
2	8	3938	4548.333333
2	9	7196.333333	7189
2	10	3201.333333	2867.666667
2	11	6756.333333	6987
2	12	6591.666667	6824
2	13	7433.333333	7183
2	14	7046.333333	6726.333333
2	15	3467.666667	4413.333333
2	16	6529.333333	6086.666667
2	17	6400	6726.666667
2	18	6530.333333	6054.666667
2	19	6373.666667	6241
2	20	6339.666667	6082.333333
2	21	6439	5972.333333
2	22	6678	6273.333333
2	23	7303	6605
2	24	6713.333333	6573.333333
3	1	6712.333333	6356.333333
3	2	6634.333333	6663.666667
3	3	7355	7222
3	4	7149	7306.333333
3	5	7026.333333	7288.666667
3	6	7032.333333	7264.333333
3	7	6907	7215.666667
3	8	7111.666667	7384.666667
3	9	6860.333333	7171
3	10	6968.333333	6722.666667
3	11	6685	6498.333333
3	12	6901	6764
3	13	6621.666667	6402
3	14	7220	6855.666667
3	15	7023	6493
3	16	6726.333333	6521.666667
3	17	6579	6386.333333
3	18	6870.666667	6397
3	19	6549.333333	6187.666667
3	20	6852	6262.666667
3	21	5570	5022.666667
3	22	7054.333333	6615.333333
3	23	6586	6577.666667
3	24	6654	6704.333333
4	1	7155	6594
4	2	6892	6990.333333
4	3	4428.666667	4762.333333
4	4	7136.333333	7404.333333
4	5	6895	7048.666667
4	6	6904.666667	7197
4	7	7560	7389.666667
4	8	6833	6975
4	9	7191.666667	7414.333333
4	10	6947.666667	6869.666667
4	11	6421	6344
4	12	6835	6742.666667
4	13	6664.666667	6625
4	14	6979	6814.333333
4	15	6414.666667	6282.333333
4	16	6657.666667	6225
4	17	6984.666667	6959
4	18	5372.666667	4827.666667
4	19	6710.666667	6376.333333
4	20	5583.333333	5207.333333
4	21	6750.666667	6458.333333
4	22	6890.666667	6245
4	23	6518.666667	6435
4	24	5682.666667	5911.333333
5	1	6606	6721
5	2	6282.666667	6592.666667
5	3	8370	7880
5	4	7442.333333	7293.666667
5	5	6706.666667	6779.333333
5	6	7011	7033.666667
5	7	6966.333333	7163.333333
5	8	6953.666667	6873.666667
5	9	6626.666667	6736.666667
5	10	6630.333333	6667.666667
5	11	6791.666667	6581
5	12	6414	6424
5	13	6232.666667	6493
5	14	6207.333333	6421
5	15	6427.666667	6398.666667
5	16	6874.666667	7270.333333
5	17	6657.666667	6577
5	18	6554	6441.666667
5	19	6447.666667	6166.666667
5	20	6604	6616
5	21	6771	6411.666667
5	22	6890.333333	6755.666667
5	23	6055.333333	5875.666667
5	24	6637.333333	6551.333333
6	1	6928	6799.333333
6	2	6720.333333	6763.333333
6	3	7244.666667	7209.666667
6	4	6443.666667	6100.333333
6	5	6879.666667	6915
6	6	6921.666667	7042
6	7	6386	6640.333333
6	8	6448.666667	6644
6	9	6295	6495
6	10	6415.333333	6785.666667
6	11	6586.333333	6563.333333
6	12	6579.333333	6737.666667
6	13	6311.666667	6328
6	14	6434.333333	6462
6	15	6340	6568.666667
6	16	6257.666667	6233
6	17	6490.333333	6551.666667
6	18	5865	5661
6	19	6631	6640
6	20	6599	6400
6	21	6706.666667	6516.333333
6	22	7024	6733.333333
6	23	6505.666667	6538.333333
6	24	6410.666667	6489.333333
7	1	6581.333333	6886
7	2	6472	6399.666667
7	3	4614	4596.666667
7	4	6841.666667	7078
7	5	6606.666667	6916
7	6	6461.333333	6222
7	7	6421.666667	6597.333333
7	8	6491	6454.333333
7	9	3268.666667	3685.333333
7	10	6755	6518.666667
7	11	6277.666667	6385.333333
7	12	6197.666667	6380.333333
7	13	6593.666667	6516.333333
7	14	6674	6603
7	15	6458	6431.333333
7	16	6329.666667	6409.333333
7	17	6546	6577.333333
7	18	6835	6920.333333
7	19	6944.666667	6865.666667
7	20	7047	6867.666667
7	21	6942	6651.666667
7	22	4385.666667	4781.666667
7	23	6610.333333	6719.666667
7	24	6572.333333	8316.666667
8	1	6761.333333	6640.666667
8	2	6461.333333	6690.666667
8	3	7716.333333	7920.333333
8	4	7102	7215.666667
8	5	6517.666667	6510.666667
8	6	6551	6738.666667
8	7	6357.333333	6486.333333
8	8	6395.666667	6691.666667
8	9	6642	6874
8	10	6498.333333	6514
8	11	6514.333333	6702.333333
8	12	6740.666667	6754.333333
8	13	5896.333333	6173.333333
8	14	6147	6372.666667
8	15	6448.666667	6564.666667
8	16	6512	6507.333333
8	17	6469.333333	6476
8	18	6249.333333	6170.666667
8	19	6838.666667	6970
8	20	4841	4590.666667
8	21	6431.666667	6243.333333
8	22	6996.666667	6673.666667
8	23	6692	6795.333333
8	24	6396.333333	6785
9	1	6655	6414.333333
9	2	6375.666667	6339.666667
9	3	6917	6859.666667
9	4	6929	7108.666667
9	5	6479.333333	6455.333333
9	6	6681.666667	6751.333333
9	7	6283	6227.666667
9	8	6508.333333	6483.666667
9	9	6414.666667	6549.666667
9	10	6553.333333	6493.333333
9	11	6481.333333	6483.333333
9	12	6060.666667	5992.333333
9	13	6605.666667	6539
9	14	6345	6626.333333
9	15	6286.333333	6294
9	16	6435.333333	6613.333333
9	17	6470.666667	6631.666667
9	18	6870.333333	6510.333333
9	19	6649.333333	6782.333333
9	20	6540.666667	6450
9	21	6789.333333	6739.666667
9	22	7043.333333	6876.333333
9	23	6905.666667	7012.666667
9	24	6743.333333	6865.666667
10	1	6608.333333	6954.666667
10	2	6746	6685
10	3	6879.333333	6988
10	4	6744	6726.666667
10	5	6576	6447.666667
10	6	6518.333333	6740.666667
10	7	6392	6758.333333
10	8	6583.333333	6574
10	9	6557.666667	6494.666667
10	10	6399	6468
10	11	6713.333333	6912.666667
10	12	6334	6366.666667
10	13	6356.333333	6195.666667
10	14	6701.666667	6888
10	15	6433	6382.666667
10	16	6347	6627.666667
10	17	6479.666667	6523.666667
10	18	6905.666667	6839.666667
10	19	6104.666667	5830.666667
10	20	6873.333333	6871.333333
10	21	6693	6407
10	22	5862	5520
10	23	2110.333333	2360.666667
10	24	6527	6703.666667
11	1	6478.333333	6624
11	2	6558.666667	6551.666667
11	3	7085	7132
11	4	6673.333333	6649.666667
11	5	6550	6788.666667
11	6	6200	6584.333333
11	7	6875	7233.333333
11	8	3419.666667	4184
11	9	6469.666667	6792
11	10	6341.666667	6561.333333
11	11	6592.666667	6741.666667
11	12	6559	6524
11	13	6444.666667	6498.333333
11	14	6461	6731
11	15	6562.666667	6366.666667
11	16	6400	6398.666667
11	17	6546	6309.666667
11	18	6679.333333	6692.666667
11	19	2940.666667	3230.333333
11	20	7178.666667	7107
11	21	6871.333333	6702
11	22	6753	6808.333333
11	23	6715	6707.333333
11	24	6823.333333	6886
12	1	6518.666667	6895
12	2	6657.666667	6712.666667
12	3	6980.666667	7249.333333
12	4	6384.666667	6635.333333
12	5	6900.666667	6909.333333
12	6	6403.666667	6676.666667
12	7	6616.666667	6968.333333
12	8	6292	6537
12	9	7277.666667	7451.333333
12	10	6260.333333	6590.666667
12	11	6581	6676.666667
12	12	6768.333333	7027
12	13	6309.666667	6674.333333
12	14	6717	7273.666667
12	15	6482.666667	6557.333333
12	16	6316	6474.333333
12	17	6386.333333	6150.333333
12	18	6475.666667	6629.333333
12	19	7140	6978.333333
12	20	6800.666667	6601
12	21	6919	6710.333333
12	22	7170.666667	6980.333333
12	23	6447.333333	6844
12	24	6630.666667	6686.333333
13	1	6228	6567.333333
13	2	6641	6462
13	3	7228.333333	7242.666667
13	4	6973.666667	6935.666667
13	5	7022.333333	6891.333333
13	6	6828	6857
13	7	7012.666667	7207
13	8	6305.333333	6614
13	9	6148.666667	6634
13	10	6716.666667	6760
13	11	6902.333333	7108.666667
13	12	5189.333333	5851.333333
13	13	6585.333333	6877.666667
13	14	6599.666667	6756.333333
13	15	7129	7789.666667
13	16	6497.333333	6805.666667
13	17	6638.666667	6837.333333
13	18	6676	6472.333333
13	19	5101	5112
13	20	6712.666667	6504.666667
13	21	6773.666667	6684
13	22	7240.333333	6810
13	23	6607.333333	6554.666667
13	24	6674.666667	6679.666667
14	1	6462.333333	6623
14	2	6541.333333	6278
14	3	7336.666667	7118.333333
14	4	6761.666667	7052.666667
14	5	7211	7348.666667
14	6	6994.666667	6879.333333
14	7	7288.666667	7387.333333
14	8	6940.333333	7171
14	9	7095.333333	7329.666667
14	10	6792.333333	7193.333333
14	11	6952.333333	7333
14	12	7184.666667	7424.333333
14	13	7035.666667	7259.333333
14	14	7093.333333	7263.333333
14	15	6836.666667	6925
14	16	6842	6653
14	17	7204.333333	7342
14	18	7013.666667	7137
14	19	6759	6651
14	20	7066	6843.666667
14	21	7074	6874.666667
14	22	7172	6741.666667
14	23	6823.666667	6620.333333
14	24	6639.666667	6407.666667
15	1	5147.666667	4943
15	2	6849.333333	6328
15	3	6302.333333	6212.666667
15	4	4378	4772.333333
15	5	6807	6866
15	6	7004	7045
15	7	6667.666667	6571.333333
15	8	6583.333333	6696.333333
15	9	6874.666667	7056.333333
15	10	6465.333333	6838.666667
15	11	6669.666667	7225.666667
15	12	6791.333333	7218
15	13	6029.666667	6453.666667
15	14	6784.666667	6943.666667
15	15	6723.333333	6884
15	16	6403.666667	6437.333333
15	17	6685.666667	6802.666667
15	18	6457.333333	6163.666667
15	19	6740	6684.333333
15	20	6976	6862.333333
15	21	6141	6069
15	22	6342	5631
15	23	7336	6524
15	24	7018.666667	6697
16	1	7048	6745
16	2	6160	6309.666667
16	3	6354	6478.333333
16	4	6283.333333	6657
16	5	6155.666667	6301.333333
16	6	6505.666667	7809.666667
16	7	6788.666667	6928
16	8	6940.666667	7150.666667
16	9	6770.333333	7046.666667
16	10	7279.666667	8640
16	11	6644	6834.666667
16	12	6174.666667	6374.666667
16	13	6773.666667	6851.333333
16	14	6864.666667	7177.333333
16	15	6793	7082.333333
16	16	6777.333333	6783.666667
16	17	6413	6490
16	18	6706.333333	6511.333333
16	19	6626	6526.333333
16	20	6642.333333	6333
16	21	6660	6282
16	22	6537.666667	6048.333333
16	23	6002.333333	5465
16	24	7219.333333	6235
