# Supplementary material for: High-throughput chemical genomic screening: a step-by-step workflow from plate to phenotype
Source: mSystems. 2025 Nov 28;10(12):e00885-25. doi: 10.1128/msystems.00885-25 (PMC12710339; doi:10.1128/msystems.00885-25)
Supplement: Table S3 — Scored data set from ChemGAPP for pretested conditions. [file msystems.00885-25-s0003.csv]

Mutant	Vancomycin 200 �g/mL	Vancomycin 75 �g/mL
KPNIH1_00010 - unk - transcriptional regulator	0.897441377	1.234286587
KPNIH1_00025 - unk - ATPase	1.007175003	1.084414486
KPNIH1_00175 - unk - D-tyrosyl-tRNA(Tyr) deacylase	0.981335749	1.048691929
KPNIH1_00215 - unk - formate dehydrogenase	1.083168529	1.082536412
KPNIH1_00240 - unk - PTS lactose transporter subunit IIB	0.987945547	1.051956533
KPNIH1_00370 - cpxA - two-component sensor protein	0.98673554	0.99950372
KPNIH1_00615 - unk - acetolactate synthase catalytic subunit	0.990921382	1.081330933
KPNIH1_00630 - unk - dihydroxy-acid dehydratase	0.916494675	0.935029207
KPNIH1_00675 - unk - transposase	0.924086965	1.012624871
KPNIH1_00685 - unk - guanosine polyphosphate pyrophosphohydrolase	0.980391951	1.120350904
KPNIH1_00725 - unk - dTDP-glucose 4,6-dehydratase	0.992614803	1.046705337
KPNIH1_00730 - unk - glucose-1-phosphate thymidylyltransferase	1.006588017	1.074120438
KPNIH1_00875 - unk - ATP-dependent DNA helicase RecQ	0.974428953	1.096642433
KPNIH1_00930 - unk - DNA recombination protein RmuC	0.995223836	1.046019301
KPNIH1_00995 - unk - proline dipeptidase	0.941677658	1.041775855
KPNIH1_01190 - unk - hypothetical protein	1.043012199	1.115810833
KPNIH1_01195 - unk - DNA-binding protein	0.921434368	1.053722025
KPNIH1_01265 - unk - isocitrate lyase	1.03605037	1.056077554
KPNIH1_01440 - unk - diacylglycerol kinase	0.999920261	1.061156331
KPNIH1_01685 - unk - acetyl-CoA synthetase	1.028028309	1.100895486
KPNIH1_01725 - unk - transcriptional regulator	0.927186797	1.07056149
KPNIH1_01750 - phnP - carbon-phosphorus lyase complex accessory protein	0.912825927	1.012127959
KPNIH1_01855 - unk - chaperone-modulator protein CbpM	0.965153091	1.034164854
KPNIH1_01865 - unk - membrane protein	0.993993815	1.037356447
KPNIH1_01890 - hmsH - biofilm formation protein HmsH	1.063842475	1.164465024
KPNIH1_01925 - unk - transcriptional regulator	0.759153626	0.819847216
KPNIH1_01935 - unk - cation tolerance protein CutA	1.001716272	1.02796677
KPNIH1_02090 - unk - transporter	0.806256318	0.775106197
KPNIH1_02215 - unk - isovaleryl-CoA dehydrogenase	1.000959728	1.043500388
KPNIH1_02415 - unk - sugar ABC transporter substrate-binding protein	0.987822709	1.069142289
KPNIH1_02435 - unk - fructose 1,6-bisphosphatase	1.016579466	1.120435716
KPNIH1_02455 - unk - hypothetical protein	0.872401997	0.88356241
KPNIH1_02515 - unk - transcription antiterminator BglG	1.018515779	1.122280938
KPNIH1_02545 - unk - PTS cellobiose transporter subunit IIB	0.999557224	1.082225618
KPNIH1_02570 - treR - trehalose repressor	0.313627164	0.37664899
KPNIH1_02655 - unk - multifunctional aminopeptidase A	0.961050111	1.249564315
KPNIH1_02720 - unk - 3D-(3,5/4)-trihydroxycyclohexane-1,2-dione hydrolase	1.013608178	1.070106419
KPNIH1_02815 - unk - regulatory protein	1.023645884	1.116620775
KPNIH1_02845 - unk - DNA primase	0.96639626	1.037223993
KPNIH1_02930 - unk - hypothetical protein	0.989786191	1.024827066
KPNIH1_02940 - unk - cyclopropane-fatty-acyl-phospholipid synthase	1.009264624	1.11504419
KPNIH1_02955 - unk - short-chain dehydrogenase	0.838179874	0.834038289
KPNIH1_03070 - unk - LacI family transcriptional regulator	1.005161965	1.086015724
KPNIH1_03105 - unk - GntR family transcriptional regulator	1.033052665	1.150284521
KPNIH1_03145 - unk - hypothetical protein	1.003632714	1.132376799
KPNIH1_03150 - unk - multidrug transporter	1.010722216	1.05743812
KPNIH1_03170 - unk - hypothetical protein	1.008868424	1.036728315
KPNIH1_03225 - unk - 4-hydroxyphenylacetate permease	1.028175389	1.122425465
KPNIH1_03245 - unk - 3,4-dihydroxyphenylacetate 2,3-dioxygenase	0.93121357	1.029792783
KPNIH1_03290 - unk - D-aminoacylase	1.112006559	1.387320217
KPNIH1_03315 - unk - transcriptional regulator	0.980365014	1.066795011
KPNIH1_03420 - unk - radical SAM protein	0.969407666	1.076255184
KPNIH1_03455 - unk - diguanylate cyclase	0.656061658	0.765010376
KPNIH1_03495 - unk - dUMP phosphatase	0.983518952	1.098092649
KPNIH1_03500 - prfC - peptide chain release factor 3	0.915765443	1.024102519
KPNIH1_03520 - unk - deoxyribonuclease YjjV	0.963149899	1.082573185
KPNIH1_03595 - unk - phosphoglycerate mutase	0.927596322	1.070767225
KPNIH1_03765 - unk - two-component response regulator DpiA	1.03108565	1.156758579
KPNIH1_03870 - ksgA - 16S rRNA methyltransferase	0.766521039	0.813175833
KPNIH1_03955 - unk - membrane protein	0.995586874	1.078503251
KPNIH1_04005 - unk - transporter	0.931012153	1.08624343
KPNIH1_04025 - unk - isopropylmalate isomerase	0.936259332	1.037160212
KPNIH1_04045 - unk - acetolactate synthase 3 catalytic subunit	0.956734741	1.055867275
KPNIH1_04065 - unk - 16S rRNA methyltransferase	1.02662873	1.10861697
KPNIH1_04150 - unk - nucleoside triphosphate hydrolase	0.980032303	1.057226585
KPNIH1_04215 - unk - amino acid permease	1.010004311	1.110890722
KPNIH1_04335 - unk - PTS sugar transporter subunit IIA	1.01739197	1.102235193
KPNIH1_04355 - panB - 3-methyl-2-oxobutanoate hydroxymethyltransferase	1.048637937	1.160536491
KPNIH1_04390 - unk - ATP-dependent helicase HrpB	1.040676991	1.100652635
KPNIH1_04430 - unk - pullulanase	0.96927614	1.139104618
KPNIH1_04435 - unk - general secretion pathway protein GspG	0.910122152	1.056144494
KPNIH1_04520 - unk - hypothetical protein	1.058363034	1.189258881
KPNIH1_04545 - unk - transcriptional regulator	0.955040945	1.032219362
KPNIH1_04685 - unk - hypothetical protein	0.980278585	1.042530912
KPNIH1_04770 - dkgB - 2,5-diketo-D-gluconic acid reductase	1.076139679	1.090548008
KPNIH1_04870 - unk - Na(+)-translocating NADH-quinone reductase subunit C	1.044347417	1.131958471
KPNIH1_04980 - unk - oxidoreductase	0.961093762	1.038357054
KPNIH1_05000 - unk - phospho-2-dehydro-3-deoxyheptonate aldolase	1.062675655	1.101087386
KPNIH1_05030 - unk - LuxR family transcriptional regulator	1.030402387	1.00151642
KPNIH1_05090 - unk - chromosome partitioning protein	1.035492461	1.13976368
KPNIH1_05150 - unk - phosphonate ABC transporter substrate-binding protein	1.034127613	1.067180568
KPNIH1_05220 - livG - leucine/isoleucine/valine transporter ATP-binding subunit	0.966531959	1.032950968
KPNIH1_05225 - unk - branched-chain amino acid ABC transporter permease	0.994248178	1.11019032
KPNIH1_05230 - unk - branched-chain amino acid ABC transporter permease	0.890609772	1.040804738
KPNIH1_05235 - unk - branched-chain amino acid ABC transporter substrate-binding protein	0.659379446	0.764279336
KPNIH1_05245 - unk - ethanolamine ammonia-lyase	0.853345542	0.949215499
KPNIH1_05270 - tauA - taurine ABC transporter substrate-binding protein	0.972289775	1.05179473
KPNIH1_05275 - tauB - taurine transporter ATP-binding subunit	1.010882533	1.115624914
KPNIH1_05300 - unk - beta-lactam-binding protein	0.886813583	1.029330095
KPNIH1_05580 - unk - oxidoreductase	0.979004394	1.077935348
KPNIH1_05760 - unk - queuosine biosynthesis protein QueC	0.967510686	1.106960581
KPNIH1_05775 - unk - cysteine synthase	0.986990742	1.072600788
KPNIH1_05820 - unk - 6-O-methylguanine DNA methyltransferase	1.010215344	1.112652417
KPNIH1_05845 - unk - membrane protein	0.928918999	1.017362085
KPNIH1_05870 - unk - cyclodextrin-binding protein	0.97438093	1.339520127
KPNIH1_05980 - unk - primosomal replication protein N''	1.09750478	1.148558116
KPNIH1_06055 - unk - conjugal transfer protein TraB	0.949154065	1.021544918
KPNIH1_06275 - unk - hypothetical protein	0.89742229	0.956622652
KPNIH1_06280 - unk - hypothetical protein	1.000118521	1.168835871
KPNIH1_06470 - unk - hypothetical protein	0.907857907	1.035456658
KPNIH1_06505 - unk - hypothetical protein	1.008578579	1.11408437
KPNIH1_06520 - unk - ATP-NAD kinase	0.987137359	1.048972203
KPNIH1_06540 - unk - fimbrial protein	0.960812925	1.064070815
KPNIH1_06780 - unk - hypothetical protein	0.926355526	1.061484231
KPNIH1_06905 - unk - membrane protein	0.928035942	1.010944701
KPNIH1_06975 - unk - RND transporter MFP subunit	0.96358051	1.062026935
KPNIH1_07005 - unk - transporter	0.960171601	1.053911886
KPNIH1_07015 - unk - GntR family transcriptional regulator	0.952988892	1.038045038
KPNIH1_07030 - unk - ABC transporter permease	1.019617808	1.131088304
KPNIH1_07040 - unk - sulfoacetaldehyde reductase	0.973859806	1.110422493
KPNIH1_07165 - unk - transketolase	0.928888067	1.054000725
KPNIH1_07375 - unk - sugar ABC transporter ATPase	0.904129203	1.065161558
KPNIH1_07495 - unk - hypothetical protein	1.004730978	1.103786918
KPNIH1_07570 - artP - arginine transporter ATP-binding subunit	0.946331304	1.031418709
KPNIH1_07605 - unk - nucleoside triphosphate hydrolase	0.935021693	1.039825939
KPNIH1_07840 - sdhD - succinate dehydrogenase	0.998054303	1.091437165
KPNIH1_07870 - unk - succinyl-CoA synthetase subunit alpha	0.958340341	1.026523584
KPNIH1_07920 - tolB - translocation protein TolB	0.954882714	0.989533595
KPNIH1_08010 - unk - galactose-1-phosphate uridylyltransferase	0.994291972	1.085104453
KPNIH1_08085 - unk - transcriptional regulator	1.031742065	1.154525296
KPNIH1_08125 - unk - formimidoylglutamase	0.896442404	0.948362572
KPNIH1_08245 - unk - membrane protein	0.959202865	1.065652577
KPNIH1_08325 - dinG - ATP-dependent DNA helicase DinG	1.003793727	1.071063195
KPNIH1_08385 - unk - DNA starvation/stationary phase protection protein Dps	0.887348551	1.033975913
KPNIH1_08420 - unk - membrane protein	1.020747005	1.140851609
KPNIH1_08465 - unk - cytochrome C peroxidase	0.958612489	0.987213095
KPNIH1_08510 - unk - glutathione ABC transporter substrate-binding protein	1.12780133	1.187357559
KPNIH1_08525 - rimO - ribosomal protein S12 methylthiotransferase	0.918381951	1.00064004
KPNIH1_08680 - unk - oxidoreductase	0.691587139	0.737259103
KPNIH1_08720 - unk - membrane protein	1.019929898	1.045170448
KPNIH1_08760 - unk - tail protein	0.976740613	1.062504189
KPNIH1_08795 - unk - major tail tube protein	0.994595749	1.087413303
KPNIH1_08815 - unk - late control protein D	0.956829714	1.052065256
KPNIH1_09055 - unk - recombination factor protein RarA	1.072022248	1.119003999
KPNIH1_09090 - unk - pyruvate formate-lyase	1.044558306	1.101591229
KPNIH1_09150 - unk - hypothetical protein	1.020736462	1.083199189
KPNIH1_09615 - unk - nucleoside permease	0.966614392	0.992195003
KPNIH1_09670 - ghrA - bifunctional glyoxylate/hydroxypyruvate reductase A	1.015277499	1.059253506
KPNIH1_09880 - unk - DNAse	0.982590014	1.066401986
KPNIH1_09935 - unk - TetR family transcriptional regulator	0.772055513	0.94035218
KPNIH1_09985 - unk - long-chain fatty acid--CoA ligase	0.983247124	1.027217087
KPNIH1_09995 - potD - spermidine/putrescine ABC transporter substrate-binding protein	0.755604095	0.791716637
KPNIH1_10070 - unk - isocitrate dehydrogenase	0.987490925	1.078481054
KPNIH1_10105 - unk - hypothetical protein	0.992568547	1.019609231
KPNIH1_10115 - unk - Mn-containing catalase	1.016477802	1.016108596
KPNIH1_10215 - unk - hypothetical protein	1.08098941	1.03175164
KPNIH1_10220 - unk - hypothetical protein	0.991483144	1.069876462
KPNIH1_10235 - unk - membrane protein	1.020535972	1.166335956
KPNIH1_10305 - unk - glutathione peroxidase	1.004962258	1.04479718
KPNIH1_10370 - unk - transporter	0.961014575	1.034018607
KPNIH1_10430 - unk - integrase	1.093204092	1.15892472
KPNIH1_10445 - unk - DNA topoisomerase III	1.015166827	1.079636861
KPNIH1_10595 - unk - L-cystine transporter tcyP	1.014139901	1.137192869
KPNIH1_10640 - unk - ferredoxin	0.927637566	1.0664093
KPNIH1_10725 - unk - S-adenosylmethionine tRNA ribosyltransferase	0.9901947	1.111008199
KPNIH1_10850 - unk - hypothetical protein	0.954481038	0.99972222
KPNIH1_10905 - unk - transposase	1.052027007	1.078698406
KPNIH1_11005 - unk - transposase	0.987721509	1.026406105
KPNIH1_11045 - unk - peptide ABC transporter substrate-binding protein	1.03979454	1.074693381
KPNIH1_11065 - unk - amidohydrolase	1.068736928	1.172534992
KPNIH1_11090 - unk - transcriptional regulator	1.070146818	1.118436363
KPNIH1_11135 - unk - L-alanine-DL-glutamate epimerase	1.076286671	1.100495714
KPNIH1_11330 - unk - peptidase	0.930547683	0.996487166
KPNIH1_11430 - unk - lytic transglycosylase	1.043634667	1.170704715
KPNIH1_11435 - unk - hypothetical protein	0.943602733	1.060059637
KPNIH1_11520 - unk - hypothetical protein	0.957172969	1.035706433
KPNIH1_11525 - unk - EvpB family type VI secretion protein	0.480186118	0.588891536
KPNIH1_11540 - unk - membrane protein	0.916636512	0.974632065
KPNIH1_11655 - unk - AraC family transcriptional regulator	1.024920859	1.118531366
KPNIH1_11695 - unk - NADPH-quinone reductase	0.64720954	0.765727199
KPNIH1_11790 - unk - porin	1.043817229	1.043661585
KPNIH1_11835 - unk - transcriptional regulator	0.962450617	1.050907795
KPNIH1_11865 - paaA - ATPase AAA	0.950232546	1.09966329
KPNIH1_11890 - unk - 2,3-dehydroadipyl-CoA hydratase	1.021248954	1.110696405
KPNIH1_12005 - unk - N-succinylarginine dihydrolase	1.001278044	1.048509075
KPNIH1_12060 - unk - hypothetical protein	1.065480631	1.189457313
KPNIH1_12285 - unk - histidine kinase	1.046188525	1.165614761
KPNIH1_12370 - unk - serine protease	1.047413623	1.102900061
KPNIH1_12410 - unk - dethiobiotin synthetase	1.034430142	1.101498931
KPNIH1_12470 - unk - D-mannonate oxidoreductase	0.943883338	1.018825496
KPNIH1_12490 - unk - dipeptidyl carboxypeptidase II	0.98179121	1.07360386
KPNIH1_12505 - unk - hypothetical protein	0.99889212	1.04614751
KPNIH1_12655 - unk - amino acid ABC transporter permease	0.93629319	1.073167943
KPNIH1_12850 - unk - trans-aconitate methyltransferase	1.016868935	1.104627728
KPNIH1_12895 - unk - metal ABC transporter substrate-binding protein	1.041766854	1.126859505
KPNIH1_12985 - unk - fimbrial protein	1.026725094	1.157605281
KPNIH1_13055 - unk - PTS glucose transporter subunit IIBC	1.019798979	1.082018519
KPNIH1_13340 - unk - LysR family transcriptional regulator	1.033434094	1.164615727
KPNIH1_13360 - unk - PTS fructose transporter subunit IIB	0.978313105	1.119368879
KPNIH1_13415 - unk - hypothetical protein	1.053234928	1.185031086
KPNIH1_13505 - unk - RpiR family transcriptional regulator	1.048456622	1.164919613
KPNIH1_13635 - unk - allantoinase	1.009869396	1.10206407
KPNIH1_14060 - unk - benzene 1,2-dioxygenase	1.02251269	1.090993548
KPNIH1_14120 - narI - nitrate reductase	1.011828561	1.11052684
KPNIH1_14240 - unk - hypothetical protein	0.998674773	1.085063218
KPNIH1_14280 - unk - membrane protein	1.01137979	1.150379002
KPNIH1_14450 - unk - alcohol dehydrogenase	0.952671184	1.041520823
KPNIH1_14560 - rnfD - electron transporter RnfD	0.868147797	0.991895102
KPNIH1_14650 - unk - oxidoreductase	1.031531959	1.133422201
KPNIH1_14870 - unk - diguanylate cyclase	0.912813762	1.025498665
KPNIH1_14895 - unk - amidohydrolase	0.929737498	1.049982224
KPNIH1_14950 - unk - FAD-binding protein	0.974292271	1.025478563
KPNIH1_15020 - unk - acetolactate synthase	0.90473244	1.025466214
KPNIH1_15115 - unk - heme ABC transporter permease	1.023565162	1.02654108
KPNIH1_15180 - unk - MFS transporter	0.976156695	0.992430196
KPNIH1_15285 - unk - cysteine dioxygenase	1.021351633	1.068267462
KPNIH1_15295 - unk - hypothetical protein	0.987280819	1.031130379
KPNIH1_15300 - unk - MFS transporter	1.070036985	1.178156146
KPNIH1_15385 - unk - pyruvate kinase	0.898612977	1.023735074
KPNIH1_15470 - unk - LysR family transcriptional regulator	0.946146976	1.042606717
KPNIH1_15485 - unk - sugar ABC transporter substrate-binding protein	1.038460536	1.144053721
KPNIH1_15580 - metQ - DL-methionine transporter substrate-binding subunit	0.9506496	1.054862487
KPNIH1_15700 - unk - transporter	0.978432785	1.055530609
KPNIH1_15810 - narZ - nitrate reductase	0.947993703	0.902514148
KPNIH1_15815 - unk - nitrate/nitrite transporter NarK	1.008202537	1.066226929
KPNIH1_15875 - unk - transporter	0.966761616	1.08187641
KPNIH1_15935 - unk - transporter	1.078217741	1.156629669
KPNIH1_16145 - unk - pseudouridylate synthase	0.984783528	1.075918715
KPNIH1_16150 - unk - cold-shock protein	1.052649939	1.101807181
KPNIH1_16190 - unk - ABC transporter ATP-binding protein	1.036914661	1.078684132
KPNIH1_16365 - unk - cell division inhibitor MinD	1.081840376	1.195695176
KPNIH1_16430 - unk - membrane protein	0.968624737	1.023106354
KPNIH1_16600 - unk - keto-deoxy-phosphogluconate aldolase	1.028706968	1.134684191
KPNIH1_17000 - unk - nucleoside recognition family protein	1.025892057	1.006130673
KPNIH1_17160 - unk - phosphotransferase	0.959353478	0.978942298
KPNIH1_17210 - unk - shikimate transporter	0.930233684	1.01727839
KPNIH1_17265 - unk - DNA polymerase	1.061597174	1.080647587
KPNIH1_17430 - unk - rhamnosyltransferase	0.964149568	1.099689549
KPNIH1_17615 - unk - glucose dehydrogenase	0.991964614	1.161925553
KPNIH1_17695 - unk - two-component response-regulatory protein YehT	0.954193512	1.046260589
KPNIH1_17870 - unk - endonuclease IV	1.091454514	1.045025093
KPNIH1_17890 - unk - sugar transporter	1.024429596	1.110538965
KPNIH1_18030 - unk - ecotin	1.006069818	1.161320756
KPNIH1_18050 - unk - multidrug transporter membrane component/ATP-binding component	1.020059569	1.102067893
KPNIH1_18100 - unk - ribonucleotide-diphosphate reductase subunit alpha	1.029904578	1.131426342
KPNIH1_18130 - unk - Anaerobic glycerol-3-phosphate dehydrogenase subunit B	1.012155885	1.062403548
KPNIH1_18290 - unk - aminotransferase	1.038688802	1.074937843
KPNIH1_18295 - unk - 5'-nucleotidase	1.030184575	0.991542248
KPNIH1_18315 - unk - hypothetical protein	0.984446124	1.026959946
KPNIH1_18340 - unk - glutathione S-transferase	1.136720701	1.184533282
KPNIH1_18400 - unk - colicin V production protein	0.998244857	1.100213173
KPNIH1_18425 - unk - tRNA pseudouridine synthase A	0.835259214	0.805246467
KPNIH1_18430 - unk - semialdehyde dehydrogenase	0.943080163	1.0277325
KPNIH1_18490 - unk - hypothetical protein	0.951887007	1.066844553
KPNIH1_18535 - unk - protein WbuC	0.973761531	1.012383463
KPNIH1_18580 - unk - ion channel protein	0.923014566	1.059421254
KPNIH1_18585 - unk - indolepyruvate decarboxylase	1.0936935	1.154863697
KPNIH1_18685 - unk - sulfate transporter	1.028542103	1.140892924
KPNIH1_18745 - cysW - sulfate/thiosulfate transporter permease subunit	0.95368994	1.067120354
KPNIH1_18755 - unk - thiosulfate transporter subunit	0.951977057	1.0403373
KPNIH1_18760 - unk - peroxidase	0.929029064	1.042967721
KPNIH1_18865 - unk - ethanolamine utilization protein EutP	0.981845635	1.043607086
KPNIH1_19160 - unk - major capsid protein	0.915998721	0.991166144
KPNIH1_19450 - hscB - co-chaperone HscB	0.949122812	1.037243198
KPNIH1_19465 - unk - cysteine desulfurase	0.972959195	1.071583362
KPNIH1_19540 - unk - dihydropteridine reductase	1.036636518	1.080360839
KPNIH1_19695 - unk - protein acetyltransferase	0.990448137	1.083801827
KPNIH1_19905 - unk - tail sheath protein	1.017119214	1.153337579
KPNIH1_19975 - unk - hypothetical protein	0.932534945	1.000553782
KPNIH1_20040 - unk - damage-inducible protein DinI	0.971628812	1.041331365
KPNIH1_20090 - unk - recombinase	0.514478276	0.706463152
KPNIH1_20145 - unk - agmatinase	1.054129169	1.060730624
KPNIH1_20180 - unk - oxidoreductase	0.962147768	1.052558741
KPNIH1_20200 - unk - fimbrial protein	1.015323291	1.128477383
KPNIH1_20305 - unk - alkylhydroperoxidase	1.017422296	1.119732238
KPNIH1_20325 - unk - ribonucleotide-diphosphate reductase subunit beta	1.002607268	1.074058607
KPNIH1_20335 - unk - glycine/betaine ABC transporter permease	0.975594095	0.978051038
KPNIH1_20340 - proX - glycine/betaine ABC transporter substrate-binding protein	0.72573161	0.735493068
KPNIH1_20585 - hycE - hydrogenase 3 large subunit	1.004441365	1.137044782
KPNIH1_20630 - unk - carbamoyl dehydratase HypE	0.978433945	1.056875595
KPNIH1_20645 - unk - beta-1,4 mannanase	1.023026109	1.084998997
KPNIH1_20655 - unk - cytochrome C biogenesis protein CcmF	0.946718264	1.090447468
KPNIH1_20680 - unk - transcriptional regulator	1.028464914	1.109599443
KPNIH1_20720 - unk - acetolactate synthase	0.450230504	0.515443178
KPNIH1_20800 - unk - membrane protein	0.980264653	1.042818927
KPNIH1_20805 - unk - hypothetical protein	0.973354788	1.054146965
KPNIH1_20875 - unk - alkaline phosphatase	0.990746758	1.076750448
KPNIH1_20900 - unk - pyrroloquinoline quinone biosynthesis protein	0.968940503	1.040866261
KPNIH1_20950 - unk - glucarate dehydratase	0.91216821	1.04188621
KPNIH1_21000 - unk - ABC transporter	0.959810187	1.001270225
KPNIH1_21035 - unk - FAD-dependent oxidoreductase	0.945912395	1.079020391
KPNIH1_21075 - unk - L-fuculose kinase	0.981156344	1.0811207
KPNIH1_21080 - unk - hypothetical protein	0.908535175	1.030108162
KPNIH1_21095 - unk - hypothetical protein	0.940517528	1.027932802
KPNIH1_21205 - cbiF - cobalt-precorrin-4 C(11)-methyltransferase	1.004151984	1.088643378
KPNIH1_21405 - unk - hypothetical protein	1.00439172	1.065773939
KPNIH1_21430 - unk - phosphoenolpyruvate-protein phosphotransferase	1.024781539	1.167490008
KPNIH1_21510 - unk - transcriptional regulator	0.986000313	1.080148306
KPNIH1_21565 - unk - arabinose:proton symporter	0.935986808	1.056919074
KPNIH1_21575 - unk - oligogalacturonate lyase	1.235666536	1.265985674
KPNIH1_21680 - unk - citrate lyase subunit alpha	0.958310622	1.062445411
KPNIH1_21815 - unk - oxidoreductase	1.051467332	1.069420258
KPNIH1_21860 - unk - ssDNA exonuclease RecJ	0.899491896	0.963251563
KPNIH1_22050 - unk - hypothetical protein	0.947229685	1.040190279
KPNIH1_22090 - unk - glyoxalase	0.977589812	1.008490318
KPNIH1_22215 - unk - hypothetical protein	0.963420425	1.065782469
KPNIH1_22270 - unk - hypothetical protein	0.966577288	0.973476917
KPNIH1_22280 - unk - hypothetical protein	1.111183601	1.171276127
KPNIH1_22325 - unk - transposase	0.96986475	1.054154303
KPNIH1_22430 - unk - hypothetical protein	1.071107849	1.14004276
KPNIH1_22440 - unk - lipoprotein	1.048839962	1.14580618
KPNIH1_22455 - unk - hypothetical protein	0.999884548	1.090869693
KPNIH1_22565 - unk - DNA helicase	1.00389878	1.044083303
KPNIH1_22650 - unk - S-transferase	0.991642534	1.057920104
KPNIH1_22695 - unk - cystathionine beta-lyase	1.083796848	1.144423834
KPNIH1_22705 - unk - AraC family transcriptional regulator	0.977497069	1.069084804
KPNIH1_22710 - unk - aldehyde reductase	0.962542809	1.090824574
KPNIH1_22755 - unk - transcriptional regulator	0.904304755	1.057680571
KPNIH1_22970 - unk - histidine kinase	0.946922608	1.001239286
KPNIH1_22995 - unk - glycerol dehydratase	0.983118899	1.047022404
KPNIH1_23000 - unk - glycerol dehydrogenase	0.974611746	1.034320317
KPNIH1_23070 - unk - FMN reductase	0.962252821	1.073672675
KPNIH1_23195 - unk - membrane protein	0.995333118	1.136305954
KPNIH1_23320 - unk - PTS fructose transporter subunit IIA	0.993905995	1.087368525
KPNIH1_23430 - unk - hypothetical protein	1.136850693	1.275091452
KPNIH1_23500 - unk - porin	1.053857164	1.180160134
KPNIH1_23730 - sspA - stringent starvation protein A	1.042485918	1.134956589
KPNIH1_23815 - unk - hypothetical protein	1.034670662	1.073609882
KPNIH1_24015 - unk - multidrug transporter	1.021287129	1.105778513
KPNIH1_24360 - unk - phosphoribulokinase	0.957925748	0.989366228
KPNIH1_24445 - unk - DNA adenine methylase	0.991835086	1.071900925
KPNIH1_24485 - unk - pilus assembly protein	1.010934552	1.162810769
KPNIH1_24655 - unk - glycogen branching protein	1.048815112	1.154703338
KPNIH1_24755 - livM - leucine/isoleucine/valine transporter permease subunit	1.00719302	1.090305392
KPNIH1_24760 - unk - branched-chain amino acid transporter permease subunit LivH	1.002333353	1.07712913
KPNIH1_24765 - unk - leucine ABC transporter substrate-binding protein	0.508600548	0.67435619
KPNIH1_24785 - unk - amino acid permease	0.985043047	1.015308333
KPNIH1_24805 - ftsX - cell division protein FtsX	1.033805356	1.129163718
KPNIH1_24820 - rsmD - 16S rRNA methyltransferase	1.023550767	1.10538688
KPNIH1_24890 - unk - UDP-4-amino-4-deoxy-L-arabinose formyltransferase	0.981569027	1.062880553
KPNIH1_24955 - unk - phosphate transporter PitA	1.040999767	1.148857227
KPNIH1_25010 - treF - trehalase	1.043535608	1.159420905
KPNIH1_25025 - unk - transcriptional regulator	0.705136752	0.795947158
KPNIH1_25070 - unk - endo-1,4-D-glucanase	0.935862668	0.974853262
KPNIH1_25130 - unk - hypothetical protein	0.97263526	1.103271953
KPNIH1_25210 - unk - 3-methyladenine DNA glycosylase	0.961814593	1.09022798
KPNIH1_25270 - unk - cold-shock protein	0.948061884	1.088612889
KPNIH1_25285 - unk - integrase	0.571002984	0.730192701
KPNIH1_25300 - unk - membrane protein	1.083956933	1.18853476
KPNIH1_25325 - unk - xylose isomerase	0.942727205	1.05291196
KPNIH1_25350 - unk - mannosyl-glycoprotein endo-beta-N-acetylglucosamidase	0.989563688	1.006453108
KPNIH1_25425 - unk - L-lactate permease	1.053797528	1.102965073
KPNIH1_25435 - lldD - lactate dehydrogenase	1.012341141	1.028843362
KPNIH1_25475 - unk - AmiB activator	0.965727073	1.046340989
KPNIH1_25525 - unk - lipopolysaccharide 1,2-N-acetylglucosaminetransferase	0.94492657	0.994346208
KPNIH1_25530 - unk - deacetylase	0.982026574	1.083268383
KPNIH1_25540 - unk - glycosyl transferase family 1	0.959806566	0.958516901
KPNIH1_25570 - unk - formamidopyrimidine-DNA glycosylase	0.995317971	1.006396715
KPNIH1_25635 - unk - transposase	1.072193572	1.058406593
KPNIH1_25655 - unk - chloride channel protein	0.993030322	1.082654278
KPNIH1_25715 - unk - triosephosphate isomerase	0.989602326	1.055324767
KPNIH1_25755 - unk - xanthine permease XanP	0.975318414	0.968151483
KPNIH1_25845 - unk - AraC family transcriptional regulator	1.068143163	1.155810697
KPNIH1_25940 - unk - GlcNAc-PI de-N-acetylase	1.011501237	1.104888261
KPNIH1_25945 - unk - LysR family transcriptional regulator	0.948279	1.023969726
KPNIH1_25950 - unk - protocatechuate 3,4-dioxygenase	1.026802283	1.151937932
KPNIH1_26175 - unk - 2-dehydro-3-deoxy-6-phosphogalactonate aldolase	0.899490361	0.875434495
KPNIH1_26295 - unk - porin	1.045926455	1.178541131
KPNIH1_26365 - unk - ATP F0F1 synthase subunit C	0.935874138	1.063763486
KPNIH1_26385 - unk - hypothetical protein	0.991048912	1.063263846
KPNIH1_26430 - unk - aminoglycoside resistance protein	1.046281036	1.093986437
KPNIH1_26580 - unk - iron dicitrate transport regulator FecR	0.475073942	0.45971906
KPNIH1_26620 - unk - peptide ABC transporter substrate-binding protein	1.007277131	1.154649474
KPNIH1_26765 - unk - transposase	1.062968569	1.252627737
KPNIH1_26785 - unk - transposase	0.998312663	1.123372251
KPNIH1_26965 - unk - phosphinothricin acetyltransferase	1.024776096	1.082466709
KPNIH1_27050 - unk - copper resistance protein CopB	0.966712666	1.093134266
KPNIH1_27595 - unk - RelE toxin protein	1.000089123	1.096365227
KPNIH1_27605 - unk - XRE family transcriptional regulator	0.951099298	1.008553184
KPNIH1_27675 - unk - conjugal transfer protein TrbI	0.955672278	1.046246802
KPNIH1_27740 - unk - conjugal transfer protein TraG	0.895289195	0.94240419
KPNIH1_27785 - unk - hypothetical protein	1.038405129	1.096272195
KPNIH1_27850 - unk - replication initiation protein	0.973909219	1.083549323
KPNIH1_27865 - unk - hypothetical protein	0.93894402	1.041369916
KPNIH1_27950 - unk - hypothetical protein	0.999768141	1.126673042
KPNIH1_27970 - unk - transposase	0.99175697	1.104965875
KPNIH1_28030 - unk - hypothetical protein	0.964236229	1.047350078
KPNIH1_28035 - unk - hypothetical protein	0.957325117	1.0763877
KPNIH1_28075 - unk - restriction endonuclease subunit M	1.00372123	1.037363141
KPNIH1_28165 - unk - DNA polymerase III subunit theta	1.065024386	1.19140172
