# Supplementary material for: High-throughput chemical genomic screening: a step-by-step workflow from plate to phenotype
Source: mSystems. 2025 Nov 28;10(12):e00885-25. doi: 10.1128/msystems.00885-25 (PMC12710339; doi:10.1128/msystems.00885-25)
Supplement: Table S4 — Scored data set containing Benjamini-Hochberg adjusted P-values. [file msystems.00885-25-s0004.txt]

Mutant	Vancomycin 200 ugmL	Vancomycin 75 ugmL
KPNIH1_00010 - unk - transcriptional regulator	0.6461774020872739	0.030325013036994083
KPNIH1_00025 - unk - ATPase	0.9834874769690793	0.9890955345147792
KPNIH1_00175 - unk - D-tyrosyl-tRNA(Tyr) deacylase	0.9925446324427502	0.9890955345147792
KPNIH1_00215 - unk - formate dehydrogenase	0.6252171924150822	0.9890955345147792
KPNIH1_00240 - unk - PTS lactose transporter subunit IIB	0.9992166263321854	0.9890955345147792
KPNIH1_00370 - cpxA - two-component sensor protein	0.9992166263321854	0.7476315735412605
KPNIH1_00615 - unk - acetolactate synthase catalytic subunit	0.9925446324427502	0.9890955345147792
KPNIH1_00630 - unk - dihydroxy-acid dehydratase	0.8266340665324502	0.18835111759450698
KPNIH1_00675 - unk - transposase	0.9217897694426882	0.8910490340070667
KPNIH1_00685 - unk - guanosine polyphosphate pyrophosphohydrolase	0.9925446324427502	0.9247462825907778
KPNIH1_00725 - unk - dTDP-glucose 4,6-dehydratase	0.9925446324427502	0.9890955345147792
KPNIH1_00730 - unk - glucose-1-phosphate thymidylyltransferase	0.9841331472213467	0.9920415163092596
KPNIH1_00875 - unk - ATP-dependent DNA helicase RecQ	0.9874488293087796	0.9890955345147792
KPNIH1_00930 - unk - DNA recombination protein RmuC	0.9925446324427502	0.9890955345147792
KPNIH1_00995 - unk - proline dipeptidase	0.972788420637301	0.9890955345147792
KPNIH1_01190 - unk - hypothetical protein	0.9217897694426882	0.9545221235040716
KPNIH1_01195 - unk - DNA-binding protein	0.9163572320812675	0.9890955345147792
KPNIH1_01265 - unk - isocitrate lyase	0.972788420637301	0.9890955345147792
KPNIH1_01440 - unk - diacylglycerol kinase	0.9874488293087796	0.9920415163092596
KPNIH1_01685 - unk - acetyl-CoA synthetase	0.972788420637301	0.9721784431463136
KPNIH1_01725 - unk - transcriptional regulator	0.9217897694426882	0.9920415163092596
KPNIH1_01750 - phnP - carbon-phosphorus lyase complex accessory protein	0.7711716600838595	0.8910490340070667
KPNIH1_01855 - unk - chaperone-modulator protein CbpM	0.972788420637301	0.9721784431463136
KPNIH1_01865 - unk - membrane protein	0.9925446324427502	0.9750845877020438
KPNIH1_01890 - hmsH - biofilm formation protein HmsH	0.7711716600838595	0.48817113227578585
KPNIH1_01925 - unk - transcriptional regulator	0.00021767683034546403	0.00010210623568850756
KPNIH1_01935 - unk - cation tolerance protein CutA	0.9874488293087796	0.9721784431463136
KPNIH1_02090 - unk - transporter	0.008565160113685976	2.1273763195267604e-06
KPNIH1_02215 - unk - isovaleryl-CoA dehydrogenase	0.9874488293087796	0.9890955345147792
KPNIH1_02415 - unk - sugar ABC transporter substrate-binding protein	0.9992166263321854	0.9920415163092596
KPNIH1_02435 - unk - fructose 1,6-bisphosphatase	0.972788420637301	0.9247462825907778
KPNIH1_02455 - unk - hypothetical protein	0.32999121729719666	0.010587285112616734
KPNIH1_02515 - unk - transcription antiterminator BglG	0.972788420637301	0.891319279729997
KPNIH1_02545 - unk - PTS cellobiose transporter subunit IIB	0.9881016925662898	0.9890955345147792
KPNIH1_02570 - treR - trehalose repressor	1.6126642272473378e-36	2.746803380145494e-34
KPNIH1_02655 - unk - multifunctional aminopeptidase A	0.972788420637301	0.011894613296363822
KPNIH1_02720 - unk - 3D-(3,5/4)-trihydroxycyclohexane-1,2-dione hydrolase	0.972788420637301	0.9920415163092596
KPNIH1_02815 - unk - regulatory protein	0.972788420637301	0.9486333205177871
KPNIH1_02845 - unk - DNA primase	0.972788420637301	0.9750845877020438
KPNIH1_02930 - unk - hypothetical protein	0.9934905875283734	0.9721784431463136
KPNIH1_02940 - unk - cyclopropane-fatty-acyl-phospholipid synthase	0.972788420637301	0.9627557358674446
KPNIH1_02955 - unk - short-chain dehydrogenase	0.06362572124629107	0.00032453526825215214
KPNIH1_03070 - unk - LacI family transcriptional regulator	0.9874488293087796	0.9890955345147792
KPNIH1_03105 - unk - GntR family transcriptional regulator	0.972788420637301	0.6009750319835121
KPNIH1_03145 - unk - hypothetical protein	0.9874488293087796	0.7710084116092315
KPNIH1_03150 - unk - multidrug transporter	0.972788420637301	0.9890955345147792
KPNIH1_03170 - unk - hypothetical protein	0.972788420637301	0.9750845877020438
KPNIH1_03225 - unk - 4-hydroxyphenylacetate permease	0.972788420637301	0.891319279729997
KPNIH1_03245 - unk - 3,4-dihydroxyphenylacetate 2,3-dioxygenase	0.9217897694426882	0.9721784431463136
KPNIH1_03290 - unk - D-aminoacylase	0.2327855384894371	1.6964724502332358e-07
KPNIH1_03315 - unk - transcriptional regulator	0.9925446324427502	0.9920415163092596
KPNIH1_03420 - unk - radical SAM protein	0.9841331472213467	0.9920415163092596
KPNIH1_03455 - unk - diguanylate cyclase	5.168210668668017e-09	8.692687645733044e-07
KPNIH1_03495 - unk - dUMP phosphatase	0.9925446324427502	0.9750845877020438
KPNIH1_03500 - prfC - peptide chain release factor 3	0.8266340665324502	0.9721784431463136
KPNIH1_03520 - unk - deoxyribonuclease YjjV	0.972788420637301	0.9890955345147792
KPNIH1_03595 - unk - phosphoglycerate mutase	0.9217897694426882	0.9920415163092596
KPNIH1_03765 - unk - two-component response regulator DpiA	0.972788420637301	0.5372039961124018
KPNIH1_03870 - ksgA - 16S rRNA methyltransferase	0.0003939746856264578	5.963294234639346e-05
KPNIH1_03955 - unk - membrane protein	0.9925446324427502	0.9890955345147792
KPNIH1_04005 - unk - transporter	0.9217897694426882	0.9890955345147792
KPNIH1_04025 - unk - isopropylmalate isomerase	0.9436435673717106	0.9750845877020438
KPNIH1_04045 - unk - acetolactate synthase 3 catalytic subunit	0.972788420637301	0.9890955345147792
KPNIH1_04065 - unk - 16S rRNA methyltransferase	0.972788420637301	0.9721784431463136
KPNIH1_04150 - unk - nucleoside triphosphate hydrolase	0.9925446324427502	0.9890955345147792
KPNIH1_04215 - unk - amino acid permease	0.972788420637301	0.9721784431463136
KPNIH1_04335 - unk - PTS sugar transporter subunit IIA	0.972788420637301	0.9721784431463136
KPNIH1_04355 - panB - 3-methyl-2-oxobutanoate hydroxymethyltransferase	0.9217897694426882	0.5093798707142957
KPNIH1_04390 - unk - ATP-dependent helicase HrpB	0.9436435673717106	0.9721784431463136
KPNIH1_04430 - unk - pullulanase	0.9841331472213467	0.711716174511992
KPNIH1_04435 - unk - general secretion pathway protein GspG	0.770848842800299	0.9890955345147792
KPNIH1_04520 - unk - hypothetical protein	0.8319988894656211	0.27128843477813813
KPNIH1_04545 - unk - transcriptional regulator	0.972788420637301	0.9721784431463136
KPNIH1_04685 - unk - hypothetical protein	0.9925446324427502	0.9890955345147792
KPNIH1_04770 - dkgB - 2,5-diketo-D-gluconic acid reductase	0.6461774020872739	0.9890955345147792
KPNIH1_04870 - unk - Na(+)-translocating NADH-quinone reductase subunit C	0.9217897694426882	0.7743039123792967
KPNIH1_04980 - unk - oxidoreductase	0.972788420637301	0.9874607158652429
KPNIH1_05000 - unk - phospho-2-dehydro-3-deoxyheptonate aldolase	0.7711716600838595	0.9721784431463136
KPNIH1_05030 - unk - LuxR family transcriptional regulator	0.972788420637301	0.7476315735412605
KPNIH1_05090 - unk - chromosome partitioning protein	0.972788420637301	0.707128906265682
KPNIH1_05150 - unk - phosphonate ABC transporter substrate-binding protein	0.972788420637301	0.9920415163092596
KPNIH1_05220 - livG - leucine/isoleucine/valine transporter ATP-binding subunit	0.972788420637301	0.9721784431463136
KPNIH1_05225 - unk - branched-chain amino acid ABC transporter permease	0.9925446324427502	0.9721784431463136
KPNIH1_05230 - unk - branched-chain amino acid ABC transporter permease	0.6243285345845736	0.9890955345147792
KPNIH1_05235 - unk - branched-chain amino acid ABC transporter substrate-binding protein	7.09261769310529e-09	8.692687645733044e-07
KPNIH1_05245 - unk - ethanolamine ammonia-lyase	0.1382949890403057	0.2813771161332024
KPNIH1_05270 - tauA - taurine ABC transporter substrate-binding protein	0.9874488293087796	0.9890955345147792
KPNIH1_05275 - tauB - taurine transporter ATP-binding subunit	0.972788420637301	0.9545221235040716
KPNIH1_05300 - unk - beta-lactam-binding protein	0.5574908538274663	0.9721784431463136
KPNIH1_05580 - unk - oxidoreductase	0.9925446324427502	0.9890955345147792
KPNIH1_05760 - unk - queuosine biosynthesis protein QueC	0.9770437545500366	0.9721784431463136
KPNIH1_05775 - unk - cysteine synthase	0.9992166263321854	0.9920415163092596
KPNIH1_05820 - unk - 6-O-methylguanine DNA methyltransferase	0.972788420637301	0.9721784431463136
KPNIH1_05845 - unk - membrane protein	0.9217897694426882	0.9247462825907778
KPNIH1_05870 - unk - cyclodextrin-binding protein	0.9874488293087796	1.3615683085434446e-05
KPNIH1_05980 - unk - primosomal replication protein N''	0.4210215907464703	0.6235580257593604
KPNIH1_06055 - unk - conjugal transfer protein TraB	0.972788420637301	0.9721784431463136
KPNIH1_06275 - unk - hypothetical protein	0.6461774020872739	0.35249968890407724
KPNIH1_06280 - unk - hypothetical protein	0.9874488293087796	0.46385762942930614
KPNIH1_06470 - unk - hypothetical protein	0.7415841274817777	0.9721784431463136
KPNIH1_06505 - unk - hypothetical protein	0.9732834433340094	0.9721784431463136
KPNIH1_06520 - unk - ATP-NAD kinase	0.9992166263321854	0.9890955345147792
KPNIH1_06540 - unk - fimbrial protein	0.972788420637301	0.9920415163092596
KPNIH1_06780 - unk - hypothetical protein	0.9217897694426882	0.9920415163092596
KPNIH1_06905 - unk - membrane protein	0.9217897694426882	0.8758909752693762
KPNIH1_06975 - unk - RND transporter MFP subunit	0.972788420637301	0.9920415163092596
KPNIH1_07005 - unk - transporter	0.972788420637301	0.9890955345147792
KPNIH1_07015 - unk - GntR family transcriptional regulator	0.972788420637301	0.9851960797935962
KPNIH1_07030 - unk - ABC transporter permease	0.972788420637301	0.7817907092689969
KPNIH1_07040 - unk - sulfoacetaldehyde reductase	0.9874488293087796	0.9721784431463136
KPNIH1_07165 - unk - transketolase	0.9217897694426882	0.9890955345147792
KPNIH1_07375 - unk - sugar ABC transporter ATPase	0.7113055930076663	0.9920415163092596
KPNIH1_07495 - unk - hypothetical protein	0.9874488293087796	0.9721784431463136
KPNIH1_07570 - artP - arginine transporter ATP-binding subunit	0.972788420637301	0.9721784431463136
KPNIH1_07605 - unk - nucleoside triphosphate hydrolase	0.9436435673717106	0.9890955345147792
KPNIH1_07840 - sdhD - succinate dehydrogenase	0.989149807270205	0.9890955345147792
KPNIH1_07870 - unk - succinyl-CoA synthetase subunit alpha	0.972788420637301	0.9721784431463136
KPNIH1_07920 - tolB - translocation protein TolB	0.972788420637301	0.6555627367808368
KPNIH1_08010 - unk - galactose-1-phosphate uridylyltransferase	0.9925446324427502	0.9890955345147792
KPNIH1_08085 - unk - transcriptional regulator	0.972788420637301	0.541346685308427
KPNIH1_08125 - unk - formimidoylglutamase	0.6461774020872739	0.2773579380993541
KPNIH1_08245 - unk - membrane protein	0.972788420637301	0.9920415163092596
KPNIH1_08325 - dinG - ATP-dependent DNA helicase DinG	0.9874488293087796	0.9920415163092596
KPNIH1_08385 - unk - DNA starvation/stationary phase protection protein Dps	0.5574908538274663	0.9721784431463136
KPNIH1_08420 - unk - membrane protein	0.972788420637301	0.6961244173263396
KPNIH1_08465 - unk - cytochrome C peroxidase	0.972788420637301	0.6235580257593604
KPNIH1_08510 - unk - glutathione ABC transporter substrate-binding protein	0.10428985262136595	0.2773579380993541
KPNIH1_08525 - rimO - ribosomal protein S12 methylthiotransferase	0.8570265955594816	0.7476315735412605
KPNIH1_08680 - unk - oxidoreductase	3.138065602428034e-07	5.5545424577867616e-08
KPNIH1_08720 - unk - membrane protein	0.972788420637301	0.9890955345147792
KPNIH1_08760 - unk - tail protein	0.989149807270205	0.9920415163092596
KPNIH1_08795 - unk - major tail tube protein	0.9925446324427502	0.9890955345147792
KPNIH1_08815 - unk - late control protein D	0.972788420637301	0.9890955345147792
KPNIH1_09055 - unk - recombination factor protein RarA	0.7113055930076663	0.9247462825907778
KPNIH1_09090 - unk - pyruvate formate-lyase	0.9217897694426882	0.9721784431463136
KPNIH1_09150 - unk - hypothetical protein	0.972788420637301	0.9890955345147792
KPNIH1_09615 - unk - nucleoside permease	0.972788420637301	0.6679198000208126
KPNIH1_09670 - ghrA - bifunctional glyoxylate/hydroxypyruvate reductase A	0.972788420637301	0.9920415163092596
KPNIH1_09880 - unk - DNAse	0.9925446324427502	0.9920415163092596
KPNIH1_09935 - unk - TetR family transcriptional regulator	0.0006003197084111457	0.23032581700890398
KPNIH1_09985 - unk - long-chain fatty acid--CoA ligase	0.9925446324427502	0.9721784431463136
KPNIH1_09995 - potD - spermidine/putrescine ABC transporter substrate-binding protein	0.00016825938945404668	1.0294628186406163e-05
KPNIH1_10070 - unk - isocitrate dehydrogenase	0.9992166263321854	0.9890955345147792
KPNIH1_10105 - unk - hypothetical protein	0.9925446324427502	0.9545221235040716
KPNIH1_10115 - unk - Mn-containing catalase	0.972788420637301	0.9247462825907778
KPNIH1_10215 - unk - hypothetical protein	0.6461774020872739	0.9721784431463136
KPNIH1_10220 - unk - hypothetical protein	0.9925446324427502	0.9920415163092596
KPNIH1_10235 - unk - membrane protein	0.972788420637301	0.4857192475954277
KPNIH1_10305 - unk - glutathione peroxidase	0.9874488293087796	0.9890955345147792
KPNIH1_10370 - unk - transporter	0.972788420637301	0.9721784431463136
KPNIH1_10430 - unk - integrase	0.48428355660286104	0.5260958347719388
KPNIH1_10445 - unk - DNA topoisomerase III	0.972788420637301	0.9890955345147792
KPNIH1_10595 - unk - L-cystine transporter tcyP	0.972788420637301	0.7426510647879315
KPNIH1_10640 - unk - ferredoxin	0.9217897694426882	0.9920415163092596
KPNIH1_10725 - unk - S-adenosylmethionine tRNA ribosyltransferase	0.9934905875283734	0.9721784431463136
KPNIH1_10850 - unk - hypothetical protein	0.972788420637301	0.7476315735412605
KPNIH1_10905 - unk - transposase	0.9217897694426882	0.9890955345147792
KPNIH1_11005 - unk - transposase	0.9992166263321854	0.9721784431463136
KPNIH1_11045 - unk - peptide ABC transporter substrate-binding protein	0.9436435673717106	0.9920415163092596
KPNIH1_11065 - unk - amidohydrolase	0.7358307599852555	0.42785434593211413
KPNIH1_11090 - unk - transcriptional regulator	0.7113055930076663	0.9247462825907778
KPNIH1_11135 - unk - L-alanine-DL-glutamate epimerase	0.6461774020872739	0.9721784431463136
KPNIH1_11330 - unk - peptidase	0.9217897694426882	0.711716174511992
KPNIH1_11430 - unk - lytic transglycosylase	0.9217897694426882	0.437655629619497
KPNIH1_11435 - unk - hypothetical protein	0.972788420637301	0.9920415163092596
KPNIH1_11520 - unk - hypothetical protein	0.972788420637301	0.9721784431463136
KPNIH1_11525 - unk - EvpB family type VI secretion protein	6.5827973234713484e-21	1.4375526009811998e-16
KPNIH1_11540 - unk - membrane protein	0.8266340665324502	0.5093798707142957
KPNIH1_11655 - unk - AraC family transcriptional regulator	0.972788420637301	0.9247462825907778
KPNIH1_11695 - unk - NADPH-quinone reductase	1.8493318553089043e-09	8.692687645733044e-07
KPNIH1_11790 - unk - porin	0.9217897694426882	0.9890955345147792
KPNIH1_11835 - unk - transcriptional regulator	0.972788420637301	0.9890955345147792
KPNIH1_11865 - paaA - ATPase AAA	0.972788420637301	0.9721784431463136
KPNIH1_11890 - unk - 2,3-dehydroadipyl-CoA hydratase	0.972788420637301	0.9721784431463136
KPNIH1_12005 - unk - N-succinylarginine dihydrolase	0.9874488293087796	0.9890955345147792
KPNIH1_12060 - unk - hypothetical protein	0.770848842800299	0.27128843477813813
KPNIH1_12285 - unk - histidine kinase	0.9217897694426882	0.48817113227578585
KPNIH1_12370 - unk - serine protease	0.9217897694426882	0.9721784431463136
KPNIH1_12410 - unk - dethiobiotin synthetase	0.972788420637301	0.9721784431463136
KPNIH1_12470 - unk - D-mannonate oxidoreductase	0.972788420637301	0.9486333205177871
KPNIH1_12490 - unk - dipeptidyl carboxypeptidase II	0.9925446324427502	0.9920415163092596
KPNIH1_12505 - unk - hypothetical protein	0.989149807270205	0.9890955345147792
KPNIH1_12655 - unk - amino acid ABC transporter permease	0.9436435673717106	0.9920415163092596
KPNIH1_12850 - unk - trans-aconitate methyltransferase	0.972788420637301	0.9721784431463136
KPNIH1_12895 - unk - metal ABC transporter substrate-binding protein	0.9413290319921052	0.8290649403325451
KPNIH1_12985 - unk - fimbrial protein	0.972788420637301	0.5372039961124018
KPNIH1_13055 - unk - PTS glucose transporter subunit IIBC	0.972788420637301	0.9890955345147792
KPNIH1_13340 - unk - LysR family transcriptional regulator	0.972788420637301	0.48817113227578585
KPNIH1_13360 - unk - PTS fructose transporter subunit IIB	0.9925446324427502	0.9247462825907778
KPNIH1_13415 - unk - hypothetical protein	0.9217897694426882	0.2898471515651295
KPNIH1_13505 - unk - RpiR family transcriptional regulator	0.9217897694426882	0.48817113227578585
KPNIH1_13635 - unk - allantoinase	0.972788420637301	0.9721784431463136
KPNIH1_14060 - unk - benzene 1,2-dioxygenase	0.972788420637301	0.9890955345147792
KPNIH1_14120 - narI - nitrate reductase	0.972788420637301	0.9721784431463136
KPNIH1_14240 - unk - hypothetical protein	0.989149807270205	0.9890955345147792
KPNIH1_14280 - unk - membrane protein	0.972788420637301	0.6009750319835121
KPNIH1_14450 - unk - alcohol dehydrogenase	0.972788420637301	0.9890955345147792
KPNIH1_14560 - rnfD - electron transporter RnfD	0.27523231713254065	0.6679198000208126
KPNIH1_14650 - unk - oxidoreductase	0.972788420637301	0.7529780657482166
KPNIH1_14870 - unk - diguanylate cyclase	0.7711716600838595	0.9721784431463136
KPNIH1_14895 - unk - amidohydrolase	0.9217897694426882	0.9890955345147792
KPNIH1_14950 - unk - FAD-binding protein	0.9874488293087796	0.9721784431463136
KPNIH1_15020 - unk - acetolactate synthase	0.7113055930076663	0.9721784431463136
KPNIH1_15115 - unk - heme ABC transporter permease	0.972788420637301	0.9721784431463136
KPNIH1_15180 - unk - MFS transporter	0.9881016925662898	0.6679198000208126
KPNIH1_15285 - unk - cysteine dioxygenase	0.972788420637301	0.9920415163092596
KPNIH1_15295 - unk - hypothetical protein	0.9992166263321854	0.9721784431463136
KPNIH1_15300 - unk - MFS transporter	0.7113055930076663	0.35249968890407724
KPNIH1_15385 - unk - pyruvate kinase	0.6461774020872739	0.9721784431463136
KPNIH1_15470 - unk - LysR family transcriptional regulator	0.972788420637301	0.9890955345147792
KPNIH1_15485 - unk - sugar ABC transporter substrate-binding protein	0.9452896234396563	0.6679198000208126
KPNIH1_15580 - metQ - DL-methionine transporter substrate-binding subunit	0.972788420637301	0.9890955345147792
KPNIH1_15700 - unk - transporter	0.9925446324427502	0.9890955345147792
KPNIH1_15810 - narZ - nitrate reductase	0.972788420637301	0.03179878021210291
KPNIH1_15815 - unk - nitrate/nitrite transporter NarK	0.9770437545500366	0.9920415163092596
KPNIH1_15875 - unk - transporter	0.972788420637301	0.9890955345147792
KPNIH1_15935 - unk - transporter	0.6461774020872739	0.5372039961124018
KPNIH1_16145 - unk - pseudouridylate synthase	0.9925446324427502	0.9920415163092596
KPNIH1_16150 - unk - cold-shock protein	0.9217897694426882	0.9721784431463136
KPNIH1_16190 - unk - ABC transporter ATP-binding protein	0.972788420637301	0.9890955345147792
KPNIH1_16365 - unk - cell division inhibitor MinD	0.6456559975729306	0.23032581700890398
KPNIH1_16430 - unk - membrane protein	0.9841331472213467	0.9721784431463136
KPNIH1_16600 - unk - keto-deoxy-phosphogluconate aldolase	0.972788420637301	0.7476315735412605
KPNIH1_17000 - unk - nucleoside recognition family protein	0.972788420637301	0.805607446740161
KPNIH1_17160 - unk - phosphotransferase	0.972788420637301	0.5372039961124018
KPNIH1_17210 - unk - shikimate transporter	0.9217897694426882	0.9247462825907778
KPNIH1_17265 - unk - DNA polymerase	0.7912974826174467	0.9890955345147792
KPNIH1_17430 - unk - rhamnosyltransferase	0.972788420637301	0.9721784431463136
KPNIH1_17615 - unk - glucose dehydrogenase	0.9925446324427502	0.5093798707142957
KPNIH1_17695 - unk - two-component response-regulatory protein YehT	0.972788420637301	0.9890955345147792
KPNIH1_17870 - unk - endonuclease IV	0.5094492985616207	0.9890955345147792
KPNIH1_17890 - unk - sugar transporter	0.972788420637301	0.9721784431463136
KPNIH1_18030 - unk - ecotin	0.9841331472213467	0.5093798707142957
KPNIH1_18050 - unk - multidrug transporter membrane component/ATP-binding component	0.972788420637301	0.9721784431463136
KPNIH1_18100 - unk - ribonucleotide-diphosphate reductase subunit alpha	0.972788420637301	0.7803387742903504
KPNIH1_18130 - unk - Anaerobic glycerol-3-phosphate dehydrogenase subunit B	0.972788420637301	0.9920415163092596
KPNIH1_18290 - unk - aminotransferase	0.9452896234396563	0.9920415163092596
KPNIH1_18295 - unk - 5'-nucleotidase	0.972788420637301	0.6679198000208126
KPNIH1_18315 - unk - hypothetical protein	0.9925446324427502	0.9721784431463136
KPNIH1_18340 - unk - glutathione S-transferase	0.06362572124629107	0.2898471515651295
KPNIH1_18400 - unk - colicin V production protein	0.989149807270205	0.9721784431463136
KPNIH1_18425 - unk - tRNA pseudouridine synthase A	0.05858950838172526	3.067055416962003e-05
KPNIH1_18430 - unk - semialdehyde dehydrogenase	0.972788420637301	0.9721784431463136
KPNIH1_18490 - unk - hypothetical protein	0.972788420637301	0.9920415163092596
KPNIH1_18535 - unk - protein WbuC	0.9874488293087796	0.8910490340070667
KPNIH1_18580 - unk - ion channel protein	0.9217897694426882	0.9920415163092596
KPNIH1_18585 - unk - indolepyruvate decarboxylase	0.48428355660286104	0.541346685308427
KPNIH1_18685 - unk - sulfate transporter	0.972788420637301	0.6961244173263396
KPNIH1_18745 - cysW - sulfate/thiosulfate transporter permease subunit	0.972788420637301	0.9920415163092596
KPNIH1_18755 - unk - thiosulfate transporter subunit	0.972788420637301	0.9890955345147792
KPNIH1_18760 - unk - peroxidase	0.9217897694426882	0.9890955345147792
KPNIH1_18865 - unk - ethanolamine utilization protein EutP	0.9925446324427502	0.9890955345147792
KPNIH1_19160 - unk - major capsid protein	0.8266340665324502	0.6679198000208126
KPNIH1_19450 - hscB - co-chaperone HscB	0.972788420637301	0.9750845877020438
KPNIH1_19465 - unk - cysteine desulfurase	0.9874488293087796	0.9920415163092596
KPNIH1_19540 - unk - dihydropteridine reductase	0.972788420637301	0.9890955345147792
KPNIH1_19695 - unk - protein acetyltransferase	0.9925446324427502	0.9890955345147792
KPNIH1_19905 - unk - tail sheath protein	0.972788420637301	0.5584222145371873
KPNIH1_19975 - unk - hypothetical protein	0.9217897694426882	0.7476315735412605
KPNIH1_20040 - unk - damage-inducible protein DinI	0.9874488293087796	0.9890955345147792
KPNIH1_20090 - unk - recombinase	2.642357428108126e-18	2.1155617508247212e-09
KPNIH1_20145 - unk - agmatinase	0.9163572320812675	0.9920415163092596
KPNIH1_20180 - unk - oxidoreductase	0.972788420637301	0.9890955345147792
KPNIH1_20200 - unk - fimbrial protein	0.972788420637301	0.8115178012627635
KPNIH1_20305 - unk - alkylhydroperoxidase	0.972788420637301	0.9247462825907778
KPNIH1_20325 - unk - ribonucleotide-diphosphate reductase subunit beta	0.9874488293087796	0.9920415163092596
KPNIH1_20335 - unk - glycine/betaine ABC transporter permease	0.9874488293087796	0.5372039961124018
KPNIH1_20340 - proX - glycine/betaine ABC transporter substrate-binding protein	1.0775250494699254e-05	5.1048422340521284e-08
KPNIH1_20585 - hycE - hydrogenase 3 large subunit	0.9874488293087796	0.7426510647879315
KPNIH1_20630 - unk - carbamoyl dehydratase HypE	0.9925446324427502	0.9890955345147792
KPNIH1_20645 - unk - beta-1,4 mannanase	0.972788420637301	0.9890955345147792
KPNIH1_20655 - unk - cytochrome C biogenesis protein CcmF	0.972788420637301	0.9890955345147792
KPNIH1_20680 - unk - transcriptional regulator	0.972788420637301	0.9721784431463136
KPNIH1_20720 - unk - acetolactate synthase	3.431464915847812e-23	4.805468414498952e-22
KPNIH1_20800 - unk - membrane protein	0.9925446324427502	0.9890955345147792
KPNIH1_20805 - unk - hypothetical protein	0.9874488293087796	0.9890955345147792
KPNIH1_20875 - unk - alkaline phosphatase	0.9925446324427502	0.9920415163092596
KPNIH1_20900 - unk - pyrroloquinoline quinone biosynthesis protein	0.9841331472213467	0.9890955345147792
KPNIH1_20950 - unk - glucarate dehydratase	0.7711716600838595	0.9890955345147792
KPNIH1_21000 - unk - ABC transporter	0.972788420637301	0.7476315735412605
KPNIH1_21035 - unk - FAD-dependent oxidoreductase	0.972788420637301	0.9890955345147792
KPNIH1_21075 - unk - L-fuculose kinase	0.9925446324427502	0.9890955345147792
KPNIH1_21080 - unk - hypothetical protein	0.7490144577169829	0.9721784431463136
KPNIH1_21095 - unk - hypothetical protein	0.972788420637301	0.9721784431463136
KPNIH1_21205 - cbiF - cobalt-precorrin-4 C(11)-methyltransferase	0.9874488293087796	0.9890955345147792
KPNIH1_21405 - unk - hypothetical protein	0.9874488293087796	0.9920415163092596
KPNIH1_21430 - unk - phosphoenolpyruvate-protein phosphotransferase	0.972788420637301	0.47577718680993997
KPNIH1_21510 - unk - transcriptional regulator	0.9934905875283734	0.9890955345147792
KPNIH1_21565 - unk - arabinose:proton symporter	0.9436435673717106	0.9890955345147792
KPNIH1_21575 - unk - oligogalacturonate lyase	4.0966459568322986e-05	0.004522428102295934
KPNIH1_21680 - unk - citrate lyase subunit alpha	0.972788420637301	0.9920415163092596
KPNIH1_21815 - unk - oxidoreductase	0.9217897694426882	0.9920415163092596
KPNIH1_21860 - unk - ssDNA exonuclease RecJ	0.6461774020872739	0.42785434593211413
KPNIH1_22050 - unk - hypothetical protein	0.972788420637301	0.9890955345147792
KPNIH1_22090 - unk - glyoxalase	0.989149807270205	0.8290649403325451
KPNIH1_22215 - unk - hypothetical protein	0.972788420637301	0.9920415163092596
KPNIH1_22270 - unk - hypothetical protein	0.972788420637301	0.5093798707142957
KPNIH1_22280 - unk - hypothetical protein	0.23416773976899452	0.4358565286296329
KPNIH1_22325 - unk - transposase	0.9874488293087796	0.9890955345147792
KPNIH1_22430 - unk - hypothetical protein	0.7113055930076663	0.707128906265682
KPNIH1_22440 - unk - lipoprotein	0.9217897694426882	0.6555627367808368
KPNIH1_22455 - unk - hypothetical protein	0.9874488293087796	0.9890955345147792
KPNIH1_22565 - unk - DNA helicase	0.9874488293087796	0.9890955345147792
KPNIH1_22650 - unk - S-transferase	0.9925446324427502	0.9900741707808265
KPNIH1_22695 - unk - cystathionine beta-lyase	0.6243285345845736	0.6679198000208126
KPNIH1_22705 - unk - AraC family transcriptional regulator	0.989149807270205	0.9920415163092596
KPNIH1_22710 - unk - aldehyde reductase	0.972788420637301	0.9890955345147792
KPNIH1_22755 - unk - transcriptional regulator	0.7113055930076663	0.9890955345147792
KPNIH1_22970 - unk - histidine kinase	0.972788420637301	0.7476315735412605
KPNIH1_22995 - unk - glycerol dehydratase	0.9925446324427502	0.9890955345147792
KPNIH1_23000 - unk - glycerol dehydrogenase	0.9874488293087796	0.9721784431463136
KPNIH1_23070 - unk - FMN reductase	0.972788420637301	0.9920415163092596
KPNIH1_23195 - unk - membrane protein	0.9925446324427502	0.7476315735412605
KPNIH1_23320 - unk - PTS fructose transporter subunit IIA	0.9925446324427502	0.9890955345147792
KPNIH1_23430 - unk - hypothetical protein	0.06362572124629107	0.0024384275080202205
KPNIH1_23500 - unk - porin	0.9163572320812675	0.34506093470268384
KPNIH1_23730 - sspA - stringent starvation protein A	0.9287496764355265	0.7476315735412605
KPNIH1_23815 - unk - hypothetical protein	0.972788420637301	0.9920415163092596
KPNIH1_24015 - unk - multidrug transporter	0.972788420637301	0.9721784431463136
KPNIH1_24360 - unk - phosphoribulokinase	0.972788420637301	0.6555627367808368
KPNIH1_24445 - unk - DNA adenine methylase	0.9925446324427502	0.9920415163092596
KPNIH1_24485 - unk - pilus assembly protein	0.972788420637301	0.5093798707142957
KPNIH1_24655 - unk - glycogen branching protein	0.9217897694426882	0.541346685308427
KPNIH1_24755 - livM - leucine/isoleucine/valine transporter permease subunit	0.9834874769690793	0.9890955345147792
KPNIH1_24760 - unk - branched-chain amino acid transporter permease subunit LivH	0.9874488293087796	0.9920415163092596
KPNIH1_24765 - unk - leucine ABC transporter substrate-binding protein	1.0920511413276116e-18	3.950132235396263e-11
KPNIH1_24785 - unk - amino acid permease	0.9925446324427502	0.9247462825907778
KPNIH1_24805 - ftsX - cell division protein FtsX	0.972788420637301	0.805607446740161
KPNIH1_24820 - rsmD - 16S rRNA methyltransferase	0.972788420637301	0.9721784431463136
KPNIH1_24890 - unk - UDP-4-amino-4-deoxy-L-arabinose formyltransferase	0.9925446324427502	0.9920415163092596
KPNIH1_24955 - unk - phosphate transporter PitA	0.9436435673717106	0.6235580257593604
KPNIH1_25010 - treF - trehalase	0.9217897694426882	0.5238726251882817
KPNIH1_25025 - unk - transcriptional regulator	1.3160412131599716e-06	1.3615683085434446e-05
KPNIH1_25070 - unk - endo-1,4-D-glucanase	0.9436435673717106	0.5093798707142957
KPNIH1_25130 - unk - hypothetical protein	0.9874488293087796	0.9721784431463136
KPNIH1_25210 - unk - 3-methyladenine DNA glycosylase	0.972788420637301	0.9890955345147792
KPNIH1_25270 - unk - cold-shock protein	0.972788420637301	0.9890955345147792
KPNIH1_25285 - unk - integrase	3.32652202944033e-14	3.1603115811522364e-08
KPNIH1_25300 - unk - membrane protein	0.6243285345845736	0.27313931927384355
KPNIH1_25325 - unk - xylose isomerase	0.972788420637301	0.9890955345147792
KPNIH1_25350 - unk - mannosyl-glycoprotein endo-beta-N-acetylglucosamidase	0.9934905875283734	0.805607446740161
KPNIH1_25425 - unk - L-lactate permease	0.9163572320812675	0.9721784431463136
KPNIH1_25435 - lldD - lactate dehydrogenase	0.972788420637301	0.9721784431463136
KPNIH1_25475 - unk - AmiB activator	0.972788420637301	0.9890955345147792
KPNIH1_25525 - unk - lipopolysaccharide 1,2-N-acetylglucosaminetransferase	0.972788420637301	0.6961244173263396
KPNIH1_25530 - unk - deacetylase	0.9925446324427502	0.9890955345147792
KPNIH1_25540 - unk - glycosyl transferase family 1	0.972788420637301	0.3640227358932998
KPNIH1_25570 - unk - formamidopyrimidine-DNA glycosylase	0.9925446324427502	0.805607446740161
KPNIH1_25635 - unk - transposase	0.7113055930076663	0.9920415163092596
KPNIH1_25655 - unk - chloride channel protein	0.9925446324427502	0.9890955345147792
KPNIH1_25715 - unk - triosephosphate isomerase	0.9934905875283734	0.9890955345147792
KPNIH1_25755 - unk - xanthine permease XanP	0.9874488293087796	0.47577718680993997
KPNIH1_25845 - unk - AraC family transcriptional regulator	0.7405903826276045	0.541346685308427
KPNIH1_25940 - unk - GlcNAc-PI de-N-acetylase	0.972788420637301	0.9721784431463136
KPNIH1_25945 - unk - LysR family transcriptional regulator	0.972788420637301	0.9721784431463136
KPNIH1_25950 - unk - protocatechuate 3,4-dioxygenase	0.972788420637301	0.5803452730764569
KPNIH1_26175 - unk - 2-dehydro-3-deoxy-6-phosphogalactonate aldolase	0.6461774020872739	0.006595642994257726
KPNIH1_26295 - unk - porin	0.9217897694426882	0.35249968890407724
KPNIH1_26365 - unk - ATP F0F1 synthase subunit C	0.9436435673717106	0.9920415163092596
KPNIH1_26385 - unk - hypothetical protein	0.9925446324427502	0.9920415163092596
KPNIH1_26430 - unk - aminoglycoside resistance protein	0.9217897694426882	0.9890955345147792
KPNIH1_26580 - unk - iron dicitrate transport regulator FecR	3.255825362285855e-21	1.2217584225441546e-26
KPNIH1_26620 - unk - peptide ABC transporter substrate-binding protein	0.9834874769690793	0.541346685308427
KPNIH1_26765 - unk - transposase	0.7711716600838595	0.010477456791501616
KPNIH1_26785 - unk - transposase	0.989149807270205	0.8910490340070667
KPNIH1_26965 - unk - phosphinothricin acetyltransferase	0.972788420637301	0.9890955345147792
KPNIH1_27050 - unk - copper resistance protein CopB	0.972788420637301	0.9890955345147792
KPNIH1_27595 - unk - RelE toxin protein	0.9874488293087796	0.9890955345147792
KPNIH1_27605 - unk - XRE family transcriptional regulator	0.972788420637301	0.8290649403325451
KPNIH1_27675 - unk - conjugal transfer protein TrbI	0.972788420637301	0.9890955345147792
KPNIH1_27740 - unk - conjugal transfer protein TraG	0.6461774020872739	0.24686820642206145
KPNIH1_27785 - unk - hypothetical protein	0.9452896234396563	0.9890955345147792
KPNIH1_27850 - unk - replication initiation protein	0.9874488293087796	0.9890955345147792
KPNIH1_27865 - unk - hypothetical protein	0.972788420637301	0.9890955345147792
KPNIH1_27950 - unk - hypothetical protein	0.9874488293087796	0.8290649403325451
KPNIH1_27970 - unk - transposase	0.9925446324427502	0.9721784431463136
KPNIH1_28030 - unk - hypothetical protein	0.972788420637301	0.9890955345147792
KPNIH1_28035 - unk - hypothetical protein	0.972788420637301	0.9920415163092596
KPNIH1_28075 - unk - restriction endonuclease subunit M	0.9874488293087796	0.9750845877020438
KPNIH1_28165 - unk - DNA polymerase III subunit theta	0.770848842800299	0.2593581860153865
