# Supplementary material for: High-throughput chemical genomic screening: a step-by-step workflow from plate to phenotype
Source: mSystems. 2025 Nov 28;10(12):e00885-25. doi: 10.1128/msystems.00885-25 (PMC12710339; doi:10.1128/msystems.00885-25)
Supplement: Table S5 — Full scored data set from screening vancomycin. [file msystems.00885-25-s0005.xlsx]

## Sheet: Vancomycin_Fitness_All
Mutant	Condition	Sscore	FDR
KPNIH1_00005 - FMN-binding protein MioC	VANCOMYCIN	-0.765608	0.985708
KPNIH1_00010 - transcriptional regulator	VANCOMYCIN	0.961928	0.945777
KPNIH1_00015 - asparagine synthetase AsnA	VANCOMYCIN	1.4121	0.842115
KPNIH1_00020 - hypothetical protein	VANCOMYCIN	2.1707	0.458137
KPNIH1_00025 - ATPase	VANCOMYCIN	1.22065	0.899969
KPNIH1_00030 trkD potassium transport protein Kup	VANCOMYCIN	-0.064644	0.994807
KPNIH1_00035 - D-ribose pyranase	VANCOMYCIN	-1.11508	0.913521
KPNIH1_00040 - sugar ABC transporter ATP-binding protein	VANCOMYCIN	0.133563	0.994807
KPNIH1_00045 rbsC ribose ABC transporter permease	VANCOMYCIN	-0.158104	0.994807
KPNIH1_00050 - D-ribose transporter subunit RbsB	VANCOMYCIN	-0.816671	0.966639
KPNIH1_00055 - ribokinase	VANCOMYCIN	-0.346266	0.994807
KPNIH1_00060 - transcriptional regulator	VANCOMYCIN	1.368	0.861217
KPNIH1_00065 - major facilitator transporter	VANCOMYCIN	-0.275909	0.994807
KPNIH1_00070 - GntR family transcriptional regulator	VANCOMYCIN	2.86805	0.139381
KPNIH1_00095 - molybdopterin-guanine dinucleotide biosynthesis protein B	VANCOMYCIN	0.246216	0.994807
KPNIH1_00110 - serine/threonine protein kinase	VANCOMYCIN	1.12638	0.917749
KPNIH1_00115 - protein disulfide isomerase	VANCOMYCIN	-3.221	0.058199
KPNIH1_00120 - acyltransferase	VANCOMYCIN	0.249614	0.994807
KPNIH1_00135 - GTPase activator	VANCOMYCIN	0.0869017	0.994807
KPNIH1_00140 - coproporphyrinogen III oxidase	VANCOMYCIN	0.381338	0.994807
KPNIH1_00145 glnG nitrogen regulation protein NR(I)	VANCOMYCIN	1.2538	0.883098
KPNIH1_00150 glnL nitrogen regulation protein NR(II)	VANCOMYCIN	1.1092	0.917749
KPNIH1_00155 glnA glutamine synthetase	VANCOMYCIN	0.103626	0.994807
KPNIH1_00160 - GTP-binding protein TypA	VANCOMYCIN	0.752495	0.989474
KPNIH1_00165 - alpha-D-glucose-1-phosphatase	VANCOMYCIN	1.17494	0.903012
KPNIH1_00170 - hypothetical protein	VANCOMYCIN	0.0489256	0.996562
KPNIH1_00175 - D-tyrosyl-tRNA(Tyr) deacylase	VANCOMYCIN	1.79623	0.655069
KPNIH1_00180 - hypothetical protein	VANCOMYCIN	-0.230001	0.994807
KPNIH1_00185 - lipase	VANCOMYCIN	0.424504	0.994807
KPNIH1_00190 - CopG family transcriptional regulator	VANCOMYCIN	0.588841	0.993625
KPNIH1_00195 - twitching motility protein PilT	VANCOMYCIN	-0.647522	0.989474
KPNIH1_00200 - formate dehydrogenase	VANCOMYCIN	-0.0630514	0.994807
KPNIH1_00205 - formate dehydrogenase	VANCOMYCIN	0.871845	0.966639
KPNIH1_00210 - formate dehydrogenase	VANCOMYCIN	-0.0165439	0.996562
KPNIH1_00215 - formate dehydrogenase	VANCOMYCIN	-0.572476	0.993625
KPNIH1_00220 - sulfate ABC transporter substrate-binding protein	VANCOMYCIN	0.837518	0.966639
KPNIH1_00225 - formate dehydrogenase	VANCOMYCIN	1.20549	0.901247
KPNIH1_00230 - hypothetical protein	VANCOMYCIN	-0.53926	0.993625
KPNIH1_00235 - permease	VANCOMYCIN	-0.0910798	0.994807
KPNIH1_00240 - PTS lactose transporter subunit IIB	VANCOMYCIN	-1.08967	0.917749
KPNIH1_00245 - PTS ascorbate transporter subunit IIC	VANCOMYCIN	1.15835	0.906115
KPNIH1_00250 - iron ABC transporter substrate-binding protein	VANCOMYCIN	0.0923557	0.994807
KPNIH1_00255 - hypothetical protein	VANCOMYCIN	0.687605	0.989474
KPNIH1_00260 - PTS fructose transporter subunit IIA	VANCOMYCIN	-1.79358	0.655069
KPNIH1_00265 - ATPase AAA	VANCOMYCIN	1.2249	0.899418
KPNIH1_00270 - branched-chain amino acid transport	VANCOMYCIN	0.443661	0.994807
KPNIH1_00275 - branched-chain amino acid ABC transporter permease	VANCOMYCIN	0.431977	0.994807
KPNIH1_00280 - DNA-binding protein	VANCOMYCIN	-2.07226	0.510045
KPNIH1_00285 - transcriptional regulator	VANCOMYCIN	-1.26743	0.870912
KPNIH1_00290 - alpha-galactosidase	VANCOMYCIN	0.305539	0.994807
KPNIH1_00295 lacY galactoside permease	VANCOMYCIN	-0.502261	0.993625
KPNIH1_00300 - L-rhamnose mutarotase	VANCOMYCIN	-0.139673	0.994807
KPNIH1_00305 - alcohol dehydrogenase	VANCOMYCIN	0.268124	0.994807
KPNIH1_00310 - branched-chain amino acid ABC transporter permease	VANCOMYCIN	1.01429	0.937253
KPNIH1_00315 - branched-chain amino acid ABC transporter permease	VANCOMYCIN	1.22308	0.899969
KPNIH1_00320 - hypothetical protein	VANCOMYCIN	1.19392	0.901247
KPNIH1_00325 - ABC transporter substrate-binding protein	VANCOMYCIN	0.38664	0.994807
KPNIH1_00330 - rhamnulose-1-phosphate aldolase	VANCOMYCIN	0.0929582	0.994807
KPNIH1_00335 - sugar isomerase	VANCOMYCIN	-0.63103	0.989474
KPNIH1_00340 - rhamnulokinase	VANCOMYCIN	0.254294	0.994807
KPNIH1_00345 - AraC family transcriptional regulator	VANCOMYCIN	1.38709	0.856302
KPNIH1_00350 - transcriptional regulator	VANCOMYCIN	1.89075	0.621113
KPNIH1_00355 - rhamnose:proton symporter	VANCOMYCIN	-0.460632	0.994807
KPNIH1_00360 - superoxide dismutase	VANCOMYCIN	-1.78151	0.655069
KPNIH1_00365 - 6-N-hydroxylaminopurine resistance protein	VANCOMYCIN	0.760491	0.989474
KPNIH1_00370 cpxA two-component sensor protein	VANCOMYCIN	-1.17324	0.901247
KPNIH1_00375 - transcriptional regulator	VANCOMYCIN	-18.8536	6.7e-85
KPNIH1_00380 cpxP periplasmic repressor CpxP	VANCOMYCIN	-3.25188	0.0537649
KPNIH1_00385 - ferrous iron transporter	VANCOMYCIN	1.37477	0.861217
KPNIH1_00390 - 6-phosphofructokinase	VANCOMYCIN	-0.676242	0.989474
KPNIH1_00395 - ribonuclease activity regulator protein RraA	VANCOMYCIN	-0.168374	0.994807
KPNIH1_00400 - 1,4-dihydroxy-2-naphthoate octaprenyltransferase	VANCOMYCIN	-1.76286	0.663676
KPNIH1_00405 hslU ATP-dependent protease ATP-binding subunit HslU	VANCOMYCIN	-0.0113682	0.996562
KPNIH1_00410 - ATP-dependent protease subunit HslV	VANCOMYCIN	0.547883	0.993625
KPNIH1_00415 - cell division protein FtsN	VANCOMYCIN	-2.21357	0.429207
KPNIH1_00420 - transcriptional regulator	VANCOMYCIN	-1.58209	0.74729
KPNIH1_00430 rpmE 50S ribosomal protein L31	VANCOMYCIN	-0.1685	0.994807
KPNIH1_00435 - transcriptional repressor protein MetJ	VANCOMYCIN	0.430459	0.994807
KPNIH1_00440 - cystathionine gamma-synthase	VANCOMYCIN	0.0281132	0.996562
KPNIH1_00445 - aspartate kinase	VANCOMYCIN	-1.37967	0.850341
KPNIH1_00450 - hypothetical protein	VANCOMYCIN	1.54039	0.778032
KPNIH1_04170 - guanosine 5-monophosphate oxidoreductase"	VANCOMYCIN	-0.281213	0.994807
KPNIH1_04175 - type IV pilin biogenesis protein	VANCOMYCIN	-0.0335875	0.996562
KPNIH1_04180 - hypothetical protein	VANCOMYCIN	-0.871324	0.961646
KPNIH1_04185 - major pilin subunit	VANCOMYCIN	-0.139073	0.994807
KPNIH1_04190 - nicotinate-nucleotide pyrophosphorylase	VANCOMYCIN	-1.72862	0.672586
KPNIH1_04195 - N-acetyl-anhydromuranmyl-L-alanine amidase	VANCOMYCIN	-0.742841	0.989474
KPNIH1_04200 - regulatory protein AmpE	VANCOMYCIN	-0.128131	0.994807
KPNIH1_04205 - alpha-N-arabinofuranosidase	VANCOMYCIN	0.402251	0.994807
KPNIH1_04210 - permease	VANCOMYCIN	1.18745	0.901997
KPNIH1_04215 - amino acid permease	VANCOMYCIN	1.79444	0.655069
KPNIH1_04220 pdhR transcriptional regulator PdhR	VANCOMYCIN	0.510044	0.994261
KPNIH1_04225 aceE pyruvate dehydrogenase	VANCOMYCIN	0.484126	0.994807
KPNIH1_04230 aceF pyruvate dehydrogenase	VANCOMYCIN	-0.176933	0.994807
KPNIH1_04235 - dihydrolipoamide dehydrogenase	VANCOMYCIN	-0.735656	0.989474
KPNIH1_04245 - hypothetical protein	VANCOMYCIN	0.862857	0.966639
KPNIH1_04250 - membrane protein	VANCOMYCIN	1.25566	0.883098
KPNIH1_04255 - bifunctional aconitate hydratase 2/2-methylisocitrate dehydratase	VANCOMYCIN	3.72162	0.0193719
KPNIH1_04260 - hypothetical protein	VANCOMYCIN	-0.249378	0.994807
KPNIH1_04265 - S-adenosylmethionine decarboxylase	VANCOMYCIN	-1.92488	0.589382
KPNIH1_04270 - spermidine synthase	VANCOMYCIN	-1.77538	0.655069
KPNIH1_04275 - peptidylprolyl isomerase	VANCOMYCIN	1.28894	0.870912
KPNIH1_04280 - integrase	VANCOMYCIN	-0.235428	0.994807
KPNIH1_04290 - peptidylprolyl isomerase	VANCOMYCIN	0.2715	0.994807
KPNIH1_04295 - hypothetical protein	VANCOMYCIN	0.57488	0.993625
KPNIH1_04300 - hypothetical protein	VANCOMYCIN	-0.296045	0.994807
KPNIH1_04305 - multicopper oxidase	VANCOMYCIN	-0.637451	0.989474
KPNIH1_04310 - glucose dehydrogenase	VANCOMYCIN	0.487402	0.994807
KPNIH1_04320 - carbonic anhydrase	VANCOMYCIN	1.91846	0.600254
KPNIH1_04325 - multidrug ABC transporter ATP-binding protein	VANCOMYCIN	-1.58376	0.74729
KPNIH1_04330 - ABC transporter permease	VANCOMYCIN	0.35148	0.994807
KPNIH1_04335 - PTS sugar transporter subunit IIA	VANCOMYCIN	-1.73789	0.672586
KPNIH1_04340 - hypothetical protein	VANCOMYCIN	-0.663072	0.989474
KPNIH1_04350 panC pantoate--beta-alanine ligase	VANCOMYCIN	-2.59061	0.213746
KPNIH1_04355 panB 3-methyl-2-oxobutanoate hydroxymethyltransferase	VANCOMYCIN	-1.11678	0.912346
KPNIH1_04360 - 2-amino-4-hydroxy-6-hydroxymethyldihydropteridine pyrophosphokinase	VANCOMYCIN	0.0937953	0.994807
KPNIH1_04365 pcnB poly(A) polymerase I	VANCOMYCIN	-1.6258	0.724121
KPNIH1_04370 - glutamyl-Q tRNA(Asp) ligase	VANCOMYCIN	-0.625004	0.989474
KPNIH1_04375 dksA RNA polymerase-binding transcription factor	VANCOMYCIN	0.967001	0.944953
KPNIH1_04380 - transcriptional regulator	VANCOMYCIN	1.47659	0.813931
KPNIH1_04385 - 2-5 RNA ligase	VANCOMYCIN	-0.381898	0.994807
KPNIH1_04390 - ATP-dependent helicase HrpB	VANCOMYCIN	1.05097	0.925412
KPNIH1_04400 - pullulanase	VANCOMYCIN	-1.17204	0.901247
KPNIH1_04410 - general secretion pathway protein GspL	VANCOMYCIN	-0.788683	0.971989
KPNIH1_04415 - pullulanase	VANCOMYCIN	0.123049	0.994807
KPNIH1_04420 - general secretion pathway protein GspJ	VANCOMYCIN	0.274624	0.994807
KPNIH1_04425 - general secretion pathway protein GspI	VANCOMYCIN	0.0258896	0.996562
KPNIH1_04430 - pullulanase	VANCOMYCIN	-2.47067	0.279323
KPNIH1_04435 - general secretion pathway protein GspG	VANCOMYCIN	-0.955152	0.944953
KPNIH1_04440 - type II secretion protein F	VANCOMYCIN	0.947643	0.953685
KPNIH1_04445 - general secretion pathway protein GspE	VANCOMYCIN	0.620086	0.989474
KPNIH1_04450 - general secretion pathway protein GspD	VANCOMYCIN	1.15732	0.906115
KPNIH1_04455 - pullulanase	VANCOMYCIN	0.664757	0.989474
KPNIH1_04460 - pullulanase	VANCOMYCIN	1.41958	0.835724
KPNIH1_04465 - general secretion pathway protein GspB	VANCOMYCIN	2.68344	0.209267
KPNIH1_04470 - pullulanase	VANCOMYCIN	-0.688053	0.989474
KPNIH1_04480 - bifunctional glycosyl transferase/transpeptidase	VANCOMYCIN	0.650917	0.989474
KPNIH1_04485 - ferrichrome transporter	VANCOMYCIN	-1.55172	0.761046
KPNIH1_04495 - iron-hydroxamate transporter substrate-binding subunit	VANCOMYCIN	-0.354332	0.994807
KPNIH1_04500 - iron ABC transporter	VANCOMYCIN	-0.173611	0.994807
KPNIH1_04510 - H(+)/Cl(-) exchange transporter ClcA	VANCOMYCIN	0.114928	0.994807
KPNIH1_04520 - hypothetical protein	VANCOMYCIN	1.955	0.582983
KPNIH1_04525 - vitamin B12-transporter protein BtuF	VANCOMYCIN	0.129612	0.994807
KPNIH1_06045 ushA 5-nucleotidase"	VANCOMYCIN	-0.268483	0.994807
KPNIH1_06055 - conjugal transfer protein TraB	VANCOMYCIN	0.233238	0.994807
KPNIH1_06060 copA copper-transporting ATPase	VANCOMYCIN	0.0846688	0.994807
KPNIH1_06065 - transcriptional regulator	VANCOMYCIN	-0.759063	0.985849
KPNIH1_06070 - membrane protein	VANCOMYCIN	1.25839	0.883098
KPNIH1_06075 - protease	VANCOMYCIN	1.56069	0.764851
KPNIH1_06080 - ABC transporter ATP-binding protein	VANCOMYCIN	1.36859	0.861217
KPNIH1_06085 - membrane protein	VANCOMYCIN	-1.03216	0.925412
KPNIH1_06090 - hypothetical protein	VANCOMYCIN	1.56498	0.762882
KPNIH1_06095 - oxidoreductase	VANCOMYCIN	0.157314	0.994807
KPNIH1_06100 - acyl-CoA thioesterase	VANCOMYCIN	-0.0940514	0.994807
KPNIH1_06105 - ABC transporter ATP-binding protein	VANCOMYCIN	1.23084	0.897556
KPNIH1_06110 - sugar ABC transporter permease	VANCOMYCIN	-0.355621	0.994807
KPNIH1_06115 - membrane protein	VANCOMYCIN	-0.13553	0.994807
KPNIH1_06120 - tRNA 2-selenouridine synthase	VANCOMYCIN	-0.175438	0.994807
KPNIH1_06125 - phosphoribosylaminoimidazole carboxylase	VANCOMYCIN	-0.102105	0.994807
KPNIH1_06130 purE N5-carboxyaminoimidazole ribonucleotide mutase	VANCOMYCIN	0.303254	0.994807
KPNIH1_06135 - hypothetical protein	VANCOMYCIN	0.487551	0.994807
KPNIH1_06170 - integrase	VANCOMYCIN	0.154045	0.994807
KPNIH1_06185 - hypothetical protein	VANCOMYCIN	-0.0639833	0.994807
KPNIH1_06190 - DNA methyltransferase	VANCOMYCIN	1.72294	0.679784
KPNIH1_06195 - exonuclease	VANCOMYCIN	-0.51412	0.993625
KPNIH1_06200 - recombinase	VANCOMYCIN	1.79457	0.655069
KPNIH1_06230 - hypothetical protein	VANCOMYCIN	-0.580051	0.993625
KPNIH1_06240 - phage DNA replication protein O	VANCOMYCIN	0.465126	0.994807
KPNIH1_06245 - helicase DnaB	VANCOMYCIN	-0.491583	0.994261
KPNIH1_06255 - hypothetical protein	VANCOMYCIN	-0.967368	0.944953
KPNIH1_06260 - translation repressor RelE	VANCOMYCIN	0.854565	0.966639
KPNIH1_06270 - hypothetical protein	VANCOMYCIN	0.0365251	0.996562
KPNIH1_06275 - hypothetical protein	VANCOMYCIN	0.246348	0.994807
KPNIH1_06280 - hypothetical protein	VANCOMYCIN	0.086657	0.994807
KPNIH1_06290 - Lambda NinG family protein	VANCOMYCIN	1.00261	0.941407
KPNIH1_06300 - Fis family transcriptional regulator	VANCOMYCIN	-0.653321	0.989474
KPNIH1_06305 - antiterminator	VANCOMYCIN	-0.174495	0.994807
KPNIH1_06315 - lysis protein	VANCOMYCIN	1.93529	0.593724
KPNIH1_06320 - lysozyme	VANCOMYCIN	-0.97335	0.941407
KPNIH1_06330 - hypothetical protein	VANCOMYCIN	0.893312	0.961056
KPNIH1_06340 - hypothetical protein	VANCOMYCIN	-0.0701161	0.994807
KPNIH1_06345 - terminase	VANCOMYCIN	-0.609256	0.989474
KPNIH1_06350 - hypothetical protein	VANCOMYCIN	0.654219	0.989474
KPNIH1_06355 - phage head morphogenesis protein	VANCOMYCIN	0.176751	0.994807
KPNIH1_06360 - hypothetical protein	VANCOMYCIN	-0.0193553	0.996562
KPNIH1_06365 - hypothetical protein	VANCOMYCIN	2.48041	0.279427
KPNIH1_06370 - hypothetical protein	VANCOMYCIN	0.873177	0.966639
KPNIH1_06375 - phage coat protein	VANCOMYCIN	-0.0995489	0.994807
KPNIH1_06380 - hypothetical protein	VANCOMYCIN	-0.172301	0.994807
KPNIH1_06395 - hypothetical protein	VANCOMYCIN	-0.601756	0.989474
KPNIH1_06400 - hypothetical protein	VANCOMYCIN	-0.0163596	0.996562
KPNIH1_06405 - hypothetical protein	VANCOMYCIN	-0.156333	0.994807
KPNIH1_06410 - DNA breaking-rejoining protein	VANCOMYCIN	-0.564976	0.993625
KPNIH1_06415 - hypothetical protein	VANCOMYCIN	-0.121602	0.994807
KPNIH1_06420 - DNA-binding protein	VANCOMYCIN	-0.60694	0.989474
KPNIH1_06425 - hypothetical protein	VANCOMYCIN	-0.352037	0.994807
KPNIH1_06430 - hypothetical protein	VANCOMYCIN	-1.6914	0.684387
KPNIH1_06440 - hypothetical protein	VANCOMYCIN	2.36776	0.333792
KPNIH1_06445 - antirepressor	VANCOMYCIN	-0.476017	0.994807
KPNIH1_06450 - hypothetical protein	VANCOMYCIN	-1.16835	0.901997
KPNIH1_06455 - hypothetical protein	VANCOMYCIN	1.07186	0.918705
KPNIH1_06460 - hypothetical protein	VANCOMYCIN	1.57654	0.760626
KPNIH1_06465 - hypothetical protein	VANCOMYCIN	1.86918	0.636554
KPNIH1_06470 - hypothetical protein	VANCOMYCIN	-0.105358	0.994807
KPNIH1_06475 - hypothetical protein	VANCOMYCIN	-0.0358982	0.996562
KPNIH1_06480 - hypothetical protein	VANCOMYCIN	-1.54235	0.764851
KPNIH1_06485 - hypothetical protein	VANCOMYCIN	-1.42132	0.832684
KPNIH1_06490 - hypothetical protein	VANCOMYCIN	-0.00080815	0.996622
KPNIH1_06500 - hypothetical protein	VANCOMYCIN	-1.46549	0.807731
KPNIH1_06505 - hypothetical protein	VANCOMYCIN	-1.04249	0.918705
KPNIH1_06510 - hypothetical protein	VANCOMYCIN	-1.40212	0.835724
KPNIH1_06515 - hydroxyisourate hydrolase	VANCOMYCIN	-0.140752	0.994807
KPNIH1_06520 - ATP-NAD kinase	VANCOMYCIN	0.596263	0.993625
KPNIH1_06525 gltA type II citrate synthase	VANCOMYCIN	-0.333638	0.994807
KPNIH1_06530 - hypothetical protein	VANCOMYCIN	-0.152568	0.994807
KPNIH1_06535 - LuxR family transcriptional regulator	VANCOMYCIN	0.750202	0.989474
KPNIH1_06540 - fimbrial protein	VANCOMYCIN	-0.758765	0.985849
KPNIH1_06545 - pilus assembly protein	VANCOMYCIN	-0.640631	0.989474
KPNIH1_06550 - membrane protein	VANCOMYCIN	1.51136	0.786953
KPNIH1_06555 - fimbrial protein	VANCOMYCIN	0.520602	0.993625
KPNIH1_06560 - GNAT family acetyltransferase	VANCOMYCIN	0.855607	0.966639
KPNIH1_06565 - lipid A biosynthesis lauroyl acyltransferase	VANCOMYCIN	0.904731	0.957896
KPNIH1_06570 - hypothetical protein	VANCOMYCIN	0.0469815	0.996562
KPNIH1_06575 - transcriptional regulator	VANCOMYCIN	1.80435	0.655069
KPNIH1_06580 cadB lysine/cadaverine antiporter	VANCOMYCIN	-0.233637	0.994807
KPNIH1_06585 - lysine decarboxylase LdcC	VANCOMYCIN	0.0927571	0.994807
KPNIH1_06590 - peptide permease	VANCOMYCIN	1.06249	0.918705
KPNIH1_06595 lysS lysine--tRNA ligase	VANCOMYCIN	1.71332	0.683377
KPNIH1_06600 - hypothetical protein	VANCOMYCIN	-1.19137	0.901247
KPNIH1_06605 - endonuclease	VANCOMYCIN	0.336514	0.994807
KPNIH1_06610 - oxidoreductase	VANCOMYCIN	-0.959176	0.944953
KPNIH1_06615 - oxidoreductase	VANCOMYCIN	1.03456	0.930637
KPNIH1_06620 - oxidoreductase	VANCOMYCIN	-0.22807	0.994807
KPNIH1_06630 - rhizopine-binding protein	VANCOMYCIN	0.703673	0.989474
KPNIH1_06635 - D-ribose transporter ATP-binding protein	VANCOMYCIN	1.02056	0.933149
KPNIH1_06640 - ABC transporter	VANCOMYCIN	-1.63697	0.71238
KPNIH1_06645 - hypothetical protein	VANCOMYCIN	0.15996	0.994807
KPNIH1_06650 - sucrose operon repressor	VANCOMYCIN	0.419184	0.994807
KPNIH1_06655 - glycosyl hydrolase family 32	VANCOMYCIN	0.881618	0.964664
KPNIH1_06660 - PTS system sucrose-specific transporter subuits IIBC	VANCOMYCIN	-0.503612	0.993625
KPNIH1_06665 - porin	VANCOMYCIN	0.505986	0.994261
KPNIH1_06670 - fructokinase	VANCOMYCIN	-0.769453	0.984759
KPNIH1_06675 - Crp/Fnr family transcriptional regulator	VANCOMYCIN	-0.712392	0.989474
KPNIH1_06680 - GTPase	VANCOMYCIN	1.10837	0.917749
KPNIH1_06685 - membrane protein	VANCOMYCIN	-0.0860201	0.994807
KPNIH1_06690 - iron ABC transporter ATP-binding protein	VANCOMYCIN	0.510342	0.994261
KPNIH1_06695 - iron-siderophore ABC transporter permease	VANCOMYCIN	3.05623	0.0856641
KPNIH1_06700 - ABC transporter substrate-binding protein	VANCOMYCIN	1.15765	0.906115
KPNIH1_06705 - hypothetical protein	VANCOMYCIN	-0.626301	0.989474
KPNIH1_06710 - membrane protein	VANCOMYCIN	0.226719	0.994807
KPNIH1_06720 - amidohydrolase	VANCOMYCIN	-1.36257	0.860005
KPNIH1_06725 - ABC transporter substrate-binding protein	VANCOMYCIN	-2.04409	0.520797
KPNIH1_06730 - alcohol dehydrogenase	VANCOMYCIN	1.04239	0.928593
KPNIH1_06740 - 3-oxoacyl-ACP reductase	VANCOMYCIN	-0.873204	0.961056
KPNIH1_06745 - arylsulfatase	VANCOMYCIN	0.00512548	0.998251
KPNIH1_06750 - radical SAM protein	VANCOMYCIN	-0.825391	0.966639
KPNIH1_06755 - LuxR family transcriptional regulator	VANCOMYCIN	-0.225503	0.994807
KPNIH1_06760 - MFS transporter	VANCOMYCIN	-1.01931	0.929593
KPNIH1_06765 - acetoin utilization protein	VANCOMYCIN	0.588226	0.993625
KPNIH1_06775 - APC family amino acid permease	VANCOMYCIN	0.424114	0.994807
KPNIH1_06780 - hypothetical protein	VANCOMYCIN	-0.927335	0.953685
KPNIH1_06785 - FAD-dependent oxidoreductase	VANCOMYCIN	-0.258683	0.994807
KPNIH1_06790 - aldehyde dehydrogenase	VANCOMYCIN	-0.0862949	0.994807
KPNIH1_06795 - hypothetical protein	VANCOMYCIN	-0.844317	0.966639
KPNIH1_06800 - TonB-dependent receptor	VANCOMYCIN	0.479344	0.994807
KPNIH1_06805 - aromatic amino acid transporter	VANCOMYCIN	-0.656309	0.989474
KPNIH1_06810 - major facilitator transporter	VANCOMYCIN	1.25394	0.883098
KPNIH1_06815 - AP endonuclease	VANCOMYCIN	0.0937474	0.994807
KPNIH1_06820 - dehydrogenase	VANCOMYCIN	0.299786	0.994807
KPNIH1_06830 - LuxR family transcriptional regulator	VANCOMYCIN	1.1192	0.917749
KPNIH1_06835 - fimbrial protein	VANCOMYCIN	1.4161	0.839382
KPNIH1_06840 - fimbrial protein	VANCOMYCIN	-0.476422	0.994807
KPNIH1_06845 - membrane protein	VANCOMYCIN	-0.282504	0.994807
KPNIH1_06850 - hypothetical protein	VANCOMYCIN	-1.36762	0.856302
KPNIH1_06855 - fimbrial protein	VANCOMYCIN	-0.342446	0.994807
KPNIH1_06860 - response regulator receiver protein	VANCOMYCIN	-0.99199	0.938845
KPNIH1_06865 - NUDIX hydrolase	VANCOMYCIN	-0.16727	0.994807
KPNIH1_06870 - cytochrome C peroxidase	VANCOMYCIN	1.59844	0.74729
KPNIH1_06875 - miniconductance mechanosensitive channel	VANCOMYCIN	1.14861	0.906115
KPNIH1_06880 - MFS transporter	VANCOMYCIN	0.0331386	0.996562
KPNIH1_06890 - membrane protein	VANCOMYCIN	-0.567702	0.993625
KPNIH1_06895 - membrane protein	VANCOMYCIN	-1.52602	0.773008
KPNIH1_06900 - phosphosugar isomerase	VANCOMYCIN	-0.458487	0.994807
KPNIH1_06905 - membrane protein	VANCOMYCIN	1.40385	0.848946
KPNIH1_06910 - PTS mannose transporter subunit IID	VANCOMYCIN	-0.998052	0.93423
KPNIH1_06915 - PTS mannose transporter subunit IICD	VANCOMYCIN	-0.915306	0.955501
KPNIH1_06920 - PTS mannose transporter subunit IIAB	VANCOMYCIN	1.73983	0.676276
KPNIH1_06925 - PTS mannose transporter subunit IIAB	VANCOMYCIN	0.41291	0.994807
KPNIH1_06930 - dihydropteridine reductase	VANCOMYCIN	0.642482	0.989474
KPNIH1_06940 - TetR family transcriptional regulator	VANCOMYCIN	-1.19247	0.901247
KPNIH1_06945 - beta-lactamase	VANCOMYCIN	1.49291	0.807731
KPNIH1_06950 - transcriptional regulator	VANCOMYCIN	0.96428	0.944953
KPNIH1_06955 - membrane protein	VANCOMYCIN	-0.101778	0.994807
KPNIH1_06970 - carbonate dehydratase	VANCOMYCIN	-1.15507	0.903012
KPNIH1_06975 - RND transporter MFP subunit	VANCOMYCIN	1.70135	0.687833
KPNIH1_06980 - multidrug RND transporter	VANCOMYCIN	-0.360189	0.994807
KPNIH1_06985 - transcriptional regulator	VANCOMYCIN	-0.353378	0.994807
KPNIH1_06990 - integrase	VANCOMYCIN	-0.174369	0.994807
KPNIH1_06995 - hypothetical protein	VANCOMYCIN	0.662945	0.989474
KPNIH1_07000 - gamma-glutamyl ligase	VANCOMYCIN	0.56684	0.993625
KPNIH1_07005 - transporter	VANCOMYCIN	0.516645	0.993625
KPNIH1_07010 - GntR family transcriptional regulator	VANCOMYCIN	-0.127607	0.994807
KPNIH1_07015 - GntR family transcriptional regulator	VANCOMYCIN	-1.54685	0.762882
KPNIH1_07020 - amino acid ABC transporter substrate-binding protein	VANCOMYCIN	0.0287074	0.996562
KPNIH1_07025 - ABC transporter permease	VANCOMYCIN	-0.0753218	0.994807
KPNIH1_07030 - ABC transporter permease	VANCOMYCIN	0.994891	0.941407
KPNIH1_07035 - glutamate ABC transporter ATP-binding protein	VANCOMYCIN	-1.34395	0.861217
KPNIH1_07040 - sulfoacetaldehyde reductase	VANCOMYCIN	3.36419	0.0446221
KPNIH1_07045 - hypothetical protein	VANCOMYCIN	0.0889694	0.994807
KPNIH1_07055 - peptide ABC transporter ATP-binding protein	VANCOMYCIN	1.77478	0.663761
KPNIH1_07060 - peptide ABC transporter permease	VANCOMYCIN	0.84014	0.966639
KPNIH1_07070 - ABC transporter substrate-binding protein	VANCOMYCIN	0.495239	0.994807
KPNIH1_07075 - GCN5 family acetyltransferase	VANCOMYCIN	-0.00507424	0.996562
KPNIH1_07080 - choline dehydrogenase	VANCOMYCIN	0.532182	0.993625
KPNIH1_07085 - betaine-aldehyde dehydrogenase	VANCOMYCIN	0.700539	0.989474
KPNIH1_07090 - transcriptional regulator BetI	VANCOMYCIN	0.357386	0.994807
KPNIH1_07095 - choline transporter	VANCOMYCIN	-0.4258	0.994807
KPNIH1_07100 - C-lysozyme inhibitor	VANCOMYCIN	1.28652	0.870912
KPNIH1_07105 - membrane protein	VANCOMYCIN	0.3636	0.994807
KPNIH1_07110 - glycine cleavage system regulatory protein	VANCOMYCIN	-0.0275882	0.996562
KPNIH1_07115 - S-transferase	VANCOMYCIN	-1.80103	0.655069
KPNIH1_07120 - short-chain dehydrogenase	VANCOMYCIN	2.72646	0.193735
KPNIH1_07125 - MFS transporter	VANCOMYCIN	0.116571	0.994807
KPNIH1_07130 - sugar ABC transporter permease	VANCOMYCIN	-0.0134251	0.996562
KPNIH1_07135 - sugar ABC transporter ATP-binding protein	VANCOMYCIN	-1.39278	0.842115
KPNIH1_07140 - hypothetical protein	VANCOMYCIN	-0.0502763	0.996562
KPNIH1_07150 - carbohydrate kinase	VANCOMYCIN	-0.448631	0.994807
KPNIH1_07155 - DeoR faimly transcriptional regulator	VANCOMYCIN	0.738734	0.989474
KPNIH1_07160 - transketolase	VANCOMYCIN	0.507424	0.994261
KPNIH1_07165 - transketolase	VANCOMYCIN	0.637689	0.989474
KPNIH1_07170 - enterobactin synthase	VANCOMYCIN	0.434506	0.994807
KPNIH1_07175 - outer membrane receptor protein	VANCOMYCIN	-0.502349	0.993625
KPNIH1_07180 - enterobactin esterase	VANCOMYCIN	1.48534	0.807731
KPNIH1_07190 entF enterobactin synthase subunit F	VANCOMYCIN	0.621247	0.989474
KPNIH1_07195 - iron-enterobactin transporter ATP-binding protein	VANCOMYCIN	-1.31406	0.864606
KPNIH1_07200 - iron-enterobactin transporter permease	VANCOMYCIN	-0.683134	0.989474
KPNIH1_07210 - enterobactin exporter EntS	VANCOMYCIN	-0.0962153	0.994807
KPNIH1_07215 - iron-enterobactin ABC transporter substrate-binding protein	VANCOMYCIN	-0.872503	0.961056
KPNIH1_07220 - isochorismate synthase	VANCOMYCIN	-0.521593	0.993625
KPNIH1_07225 entE enterobactin synthase subunit E	VANCOMYCIN	0.973998	0.944953
KPNIH1_07235 - 2,3-dihydroxybenzoate-2,3-dehydrogenase	VANCOMYCIN	-0.676158	0.989474
KPNIH1_07255 - XRE family transcriptional regulator	VANCOMYCIN	0.334629	0.994807
KPNIH1_07260 - plasmid stabilization protein	VANCOMYCIN	-0.324938	0.994807
KPNIH1_07265 - oxidoreductase	VANCOMYCIN	0.0845333	0.994807
KPNIH1_07270 - oxidoreductase	VANCOMYCIN	-1.29323	0.864606
KPNIH1_07280 - ABC transporter	VANCOMYCIN	1.52318	0.784435
KPNIH1_07285 - sugar ABC transporter permease	VANCOMYCIN	1.31273	0.864606
KPNIH1_07290 - sugar ABC transporter substrate-binding protein	VANCOMYCIN	0.303243	0.994807
KPNIH1_07295 - hypothetical protein	VANCOMYCIN	0.28201	0.994807
KPNIH1_07300 - methylthioribose kinase	VANCOMYCIN	0.524152	0.993625
KPNIH1_07305 - methylthioribose-1-phosphate isomerase	VANCOMYCIN	0.489551	0.994807
KPNIH1_07310 - 3-phytase	VANCOMYCIN	0.856474	0.966639
KPNIH1_07315 - membrane protein	VANCOMYCIN	1.11495	0.917749
KPNIH1_07320 - inositol monophosphatase	VANCOMYCIN	-0.930763	0.953685
KPNIH1_07325 - LacI family transcriptional regulator	VANCOMYCIN	-0.067037	0.994807
KPNIH1_07330 - cytosine deaminase	VANCOMYCIN	0.970347	0.944953
KPNIH1_07335 - Fis family transcriptional regulator	VANCOMYCIN	-0.252043	0.994807
KPNIH1_07340 - cytosine permease	VANCOMYCIN	1.87343	0.633525
KPNIH1_07345 - methylthioribulose-1-phosphate dehydratase	VANCOMYCIN	-0.633474	0.989474
KPNIH1_07350 - carbohydrate kinase	VANCOMYCIN	-0.36693	0.994807
KPNIH1_07355 - dihydrofolate reductase	VANCOMYCIN	-0.237444	0.994807
KPNIH1_07360 - kinase	VANCOMYCIN	0.349784	0.994807
KPNIH1_07365 - ABC transporter permease	VANCOMYCIN	-0.524029	0.993625
KPNIH1_07370 - membrane protein	VANCOMYCIN	-0.107908	0.994807
KPNIH1_07375 - sugar ABC transporter ATPase	VANCOMYCIN	-0.555081	0.993625
KPNIH1_07380 - ABC transporter substrate-binding protein	VANCOMYCIN	1.74826	0.672586
KPNIH1_07385 - biotin transporter BioY	VANCOMYCIN	0.0652759	0.996562
KPNIH1_07390 - acireductone dioxygenase	VANCOMYCIN	-1.20744	0.898585
KPNIH1_07395 - haloacid dehalogenase	VANCOMYCIN	0.018776	0.996675
KPNIH1_07400 - methionine aminotransferase	VANCOMYCIN	-0.216543	0.994807
KPNIH1_07405 - hypothetical protein	VANCOMYCIN	-0.612884	0.989474
KPNIH1_07410 - hypothetical protein	VANCOMYCIN	1.36636	0.861217
KPNIH1_07415 - LysR family transcriptional regulator	VANCOMYCIN	1.75757	0.672586
KPNIH1_07420 dsbG disulfide isomerase	VANCOMYCIN	0.113261	0.994807
KPNIH1_07425 - alkyl hydroperoxide reductase	VANCOMYCIN	0.880818	0.964664
KPNIH1_07430 - alkyl hydroperoxide reductase	VANCOMYCIN	2.15372	0.463928
KPNIH1_07435 - universal stress protein UspG	VANCOMYCIN	0.636951	0.989474
KPNIH1_07440 - nucleoside diphosphate kinase regulator	VANCOMYCIN	0.998356	0.941407
KPNIH1_07445 - ribonuclease I	VANCOMYCIN	0.52961	0.993625
KPNIH1_07450 dcuC C4-dicarboxylate transporter	VANCOMYCIN	-0.566893	0.993625
KPNIH1_07455 - lipid A palmitoyltransferase	VANCOMYCIN	0.173021	0.994807
KPNIH1_07470 - hydrolase	VANCOMYCIN	-2.27424	0.379931
KPNIH1_07475 tatE preprotein translocase subunit SecE	VANCOMYCIN	-0.84504	0.966639
KPNIH1_07480 - lipoyl synthase	VANCOMYCIN	-0.623219	0.989474
KPNIH1_07485 - LysR family transcriptional regulator	VANCOMYCIN	0.479035	0.994807
KPNIH1_07495 - hypothetical protein	VANCOMYCIN	1.82125	0.655069
KPNIH1_07500 - D-alanyl-D-alanine carboxypeptidase	VANCOMYCIN	-2.36847	0.33069
KPNIH1_07505 - lipoprotein	VANCOMYCIN	-1.5077	0.784435
KPNIH1_07510 - cell wall shape-determining protein	VANCOMYCIN	0.306524	0.994807
KPNIH1_07515 - penicillin-binding protein 2	VANCOMYCIN	0.288579	0.994807
KPNIH1_07520 - 50S rRNA methyltransferase	VANCOMYCIN	1.45648	0.824588
KPNIH1_07530 - alpha-ribazole phosphatase	VANCOMYCIN	-0.212766	0.994807
KPNIH1_07555 - hypothetical protein	VANCOMYCIN	-0.133453	0.994807
KPNIH1_07560 - filamentous hemagglutinin	VANCOMYCIN	1.53902	0.778032
KPNIH1_07565 - hemin-binding protein	VANCOMYCIN	-0.475759	0.994807
KPNIH1_07570 artP arginine transporter ATP-binding subunit	VANCOMYCIN	-0.591419	0.989474
KPNIH1_07580 - amino acid ABC transporter permease	VANCOMYCIN	1.15258	0.906115
KPNIH1_07585 - amino acid transporter	VANCOMYCIN	0.558306	0.993625
KPNIH1_07595 - magnesium/cobalt efflux protein CorC	VANCOMYCIN	-0.0990879	0.994807
KPNIH1_07605 - nucleoside triphosphate hydrolase	VANCOMYCIN	-0.534489	0.993625
KPNIH1_07610 - (dimethylallyl)adenosine tRNA methylthiotransferase	VANCOMYCIN	-1.7054	0.679784
KPNIH1_07615 - 2-octaprenyl-3-methyl-6-methoxy-1,4-benzoquinol hydroxylase	VANCOMYCIN	0.807613	0.971989
KPNIH1_07660 asnB asparagine synthetase B	VANCOMYCIN	-0.379543	0.994807
KPNIH1_07665 - UMP phosphatase	VANCOMYCIN	0.688068	0.989474
KPNIH1_07670 - transcriptional regulator	VANCOMYCIN	0.341858	0.994807
KPNIH1_07675 nagA N-acetylglucosamine-6-phosphate deacetylase	VANCOMYCIN	-2.14945	0.458137
KPNIH1_07680 nagB glucosamine-6-phosphate deaminase	VANCOMYCIN	1.95553	0.582983
KPNIH1_07685 - PTS N-acetyl glucosamine transporter subunits IIABC	VANCOMYCIN	0.771698	0.985849
KPNIH1_07700 chiP chitoporin	VANCOMYCIN	0.635297	0.989474
KPNIH1_07710 fur ferric uptake regulator	VANCOMYCIN	-0.439045	0.994807
KPNIH1_07720 - LexA regulated protein	VANCOMYCIN	1.80677	0.655069
KPNIH1_07725 - acyl-CoA esterase	VANCOMYCIN	-0.508717	0.993625
KPNIH1_07730 - hypothetical protein	VANCOMYCIN	1.30177	0.870912
KPNIH1_07735 - phosphoglucomutase	VANCOMYCIN	0.73161	0.989474
KPNIH1_07750 - sensor protein KdpD	VANCOMYCIN	-0.344312	0.994807
KPNIH1_07755 - potassium-transporting ATPase subunit C	VANCOMYCIN	-0.936877	0.94845
KPNIH1_07760 - potassium-transporting ATPase subunit B	VANCOMYCIN	2.12419	0.474664
KPNIH1_07765 - potassium-transporting ATPase subunit A	VANCOMYCIN	-0.251961	0.994807
KPNIH1_07770 - hypothetical protein	VANCOMYCIN	0.0885315	0.994807
KPNIH1_07775 - deoxyribodipyrimidine photolyase	VANCOMYCIN	0.280544	0.994807
KPNIH1_07780 - peptide permease	VANCOMYCIN	-1.19377	0.901247
KPNIH1_07790 - hypothetical protein	VANCOMYCIN	1.66023	0.711009
KPNIH1_07795 - hypothetical protein	VANCOMYCIN	-1.12442	0.906115
KPNIH1_07800 - LamB/YcsF family protein	VANCOMYCIN	-3.6254	0.0228192
KPNIH1_07805 - membrane protein	VANCOMYCIN	-2.89027	0.123623
KPNIH1_07810 - membrane protein	VANCOMYCIN	-2.16101	0.451813
KPNIH1_07815 - pyrrolidone-carboxylate peptidase	VANCOMYCIN	1.32693	0.864606
KPNIH1_07820 - endonuclease VIII	VANCOMYCIN	-0.949579	0.944953
KPNIH1_07830 gltA type II citrate synthase	VANCOMYCIN	-0.648666	0.989474
KPNIH1_07840 sdhD succinate dehydrogenase	VANCOMYCIN	1.07176	0.918705
KPNIH1_07845 sdhA succinate dehydrogenase	VANCOMYCIN	-0.0596374	0.995418
KPNIH1_07850 sdhB succinate dehydrogenase	VANCOMYCIN	-1.95163	0.56739
KPNIH1_07855 - 2-oxoglutarate dehydrogenase	VANCOMYCIN	-1.20884	0.898059
KPNIH1_07860 - dihydrolipoamide succinyltransferase	VANCOMYCIN	-1.06227	0.918705
KPNIH1_07865 sucC succinyl-CoA synthetase subunit beta	VANCOMYCIN	2.15877	0.463928
KPNIH1_07870 - succinyl-CoA synthetase subunit alpha	VANCOMYCIN	2.37252	0.333792
KPNIH1_07880 - cytochrome d terminal oxidase subunit 1	VANCOMYCIN	-1.30076	0.864606
KPNIH1_07905 - colicin uptake protein TolQ	VANCOMYCIN	1.28718	0.870912
KPNIH1_07910 - colicin uptake protein TolR	VANCOMYCIN	-4.41848	0.000942897
KPNIH1_07920 tolB translocation protein TolB	VANCOMYCIN	-1.43494	0.824588
KPNIH1_07925 - peptidoglycan-associated outer membrane lipoprotein	VANCOMYCIN	-6.69965	1.58e-09
KPNIH1_07930 - tol-pal system protein	VANCOMYCIN	-1.66194	0.705825
KPNIH1_07970 - quinolinate synthetase	VANCOMYCIN	0.750873	0.989474
KPNIH1_07975 - nicotinamide riboside transporter PnuC	VANCOMYCIN	1.09649	0.918705
KPNIH1_07980 - zinc transporter ZitB	VANCOMYCIN	-0.545009	0.993625
KPNIH1_07985 - hypothetical protein	VANCOMYCIN	-0.175627	0.994807
KPNIH1_07990 - phospho-2-dehydro-3-deoxyheptonate aldolase	VANCOMYCIN	0.557383	0.993625
KPNIH1_08000 galM galactose-1-epimerase	VANCOMYCIN	0.763097	0.989474
KPNIH1_08005 - galactokinase	VANCOMYCIN	-0.18496	0.994807
KPNIH1_08010 - galactose-1-phosphate uridylyltransferase	VANCOMYCIN	-1.75359	0.664004
KPNIH1_08015 - UDP-galactose-4-epimerase	VANCOMYCIN	-0.546147	0.993625
KPNIH1_08020 - molybdenum ABC transporter ATP-binding protein	VANCOMYCIN	0.0623626	0.996562
KPNIH1_08025 - transcriptional regulator	VANCOMYCIN	1.34872	0.861217
KPNIH1_08035 modA molybdate transporter	VANCOMYCIN	-0.64819	0.989474
KPNIH1_08040 - molybdate ABC transporter permease	VANCOMYCIN	1.33863	0.864606
KPNIH1_08045 modC molybdate transporter ATP-binding protein	VANCOMYCIN	0.614914	0.989474
KPNIH1_08050 - pyridoxal phosphate phosphatase	VANCOMYCIN	0.134786	0.994807
KPNIH1_08060 - 6-phosphogluconolactonase	VANCOMYCIN	-0.19116	0.994807
KPNIH1_08075 - hypothetical protein	VANCOMYCIN	-0.314643	0.994807
KPNIH1_08080 - diguanylate phosphodiesterase	VANCOMYCIN	0.0421454	0.996562
KPNIH1_08085 - transcriptional regulator	VANCOMYCIN	0.94526	0.953685
KPNIH1_08090 - LuxR family transcriptional regulator	VANCOMYCIN	-0.0104756	0.996562
KPNIH1_08095 - hypothetical protein	VANCOMYCIN	-0.640152	0.989474
KPNIH1_08100 - hypothetical protein	VANCOMYCIN	-0.680212	0.989474
KPNIH1_08105 - acyltransferase	VANCOMYCIN	-0.344513	0.994807
KPNIH1_08115 - acyl-CoA thioesterase	VANCOMYCIN	-0.529695	0.993625
KPNIH1_08125 - formimidoylglutamase	VANCOMYCIN	0.420905	0.994807
KPNIH1_08135 - urocanate hydratase	VANCOMYCIN	2.202	0.440616
KPNIH1_08140 - histidine ammonia-lyase	VANCOMYCIN	-0.717778	0.989474
KPNIH1_08145 proY proline-specific permease	VANCOMYCIN	0.112747	0.994807
KPNIH1_08150 - kinase inhibitor	VANCOMYCIN	0.0978917	0.994807
KPNIH1_08155 - adenosylmethionine-8-amino-7-oxononanoate aminotransferase	VANCOMYCIN	-0.168547	0.994807
KPNIH1_08160 - biotin synthase	VANCOMYCIN	0.270048	0.994807
KPNIH1_08165 - 8-amino-7-oxononanoate synthase	VANCOMYCIN	0.967156	0.944953
KPNIH1_08170 - biotin biosynthesis protein BioC	VANCOMYCIN	-0.0983163	0.994807
KPNIH1_08175 bioD dethiobiotin synthetase	VANCOMYCIN	-0.699733	0.989474
KPNIH1_08180 - branched-chain amino acid ABC transporter ATP-binding protein	VANCOMYCIN	-1.31095	0.864606
KPNIH1_08190 - excinuclease ABC subunit B	VANCOMYCIN	0.0228525	0.996562
KPNIH1_08200 - sensor protein BasS/PmrB	VANCOMYCIN	0.341324	0.994807
KPNIH1_08205 - transcriptional regulator	VANCOMYCIN	0.0175355	0.996698
KPNIH1_08210 - hydrolase	VANCOMYCIN	0.313574	0.994807
KPNIH1_08215 - hypothetical protein	VANCOMYCIN	0.571205	0.993625
KPNIH1_08220 moaA molybdenum cofactor biosynthesis protein A	VANCOMYCIN	-0.477044	0.994807
KPNIH1_08225 - molybdopterin biosynthesis protein B	VANCOMYCIN	0.685526	0.989474
KPNIH1_08230 moaC molybdenum cofactor biosynthesis protein MoaC	VANCOMYCIN	0.847616	0.966639
KPNIH1_08235 moaD molybdopterin synthase small subunit	VANCOMYCIN	-0.0292111	0.996562
KPNIH1_08245 - membrane protein	VANCOMYCIN	0.618488	0.989474
KPNIH1_08250 - membrane protein	VANCOMYCIN	-0.435678	0.994807
KPNIH1_08255 - cardiolipin synthase 2	VANCOMYCIN	-0.0498367	0.996562
KPNIH1_08275 - membrane protein	VANCOMYCIN	3.22515	0.0592759
KPNIH1_08280 - multidrug ABC transporter ATP-binding protein	VANCOMYCIN	0.0075462	0.998906
KPNIH1_08285 - membrane protein	VANCOMYCIN	-0.774154	0.981145
KPNIH1_08295 - LysR family transcriptional regulator	VANCOMYCIN	0.567585	0.993625
KPNIH1_08300 - DgoT	VANCOMYCIN	0.238003	0.994807
KPNIH1_08305 - short-chain dehydrogenase	VANCOMYCIN	0.915294	0.957896
KPNIH1_08310 - transketolase	VANCOMYCIN	-0.464086	0.994807
KPNIH1_08315 - transketolase	VANCOMYCIN	0.0875845	0.994807
KPNIH1_08325 dinG ATP-dependent DNA helicase DinG	VANCOMYCIN	0.239986	0.994807
KPNIH1_08330 - glycosyl transferase	VANCOMYCIN	0.645333	0.989474
KPNIH1_08355 - Asp/Glu/hydantoin racemase	VANCOMYCIN	1.26703	0.878784
KPNIH1_08360 - 23S rRNA methyltransferase	VANCOMYCIN	-0.989718	0.939213
KPNIH1_08365 - mechanosensitive channel protein	VANCOMYCIN	0.331471	0.994807
KPNIH1_08370 glnQ glutamine ABC transporter ATP-binding protein	VANCOMYCIN	0.0917065	0.994807
KPNIH1_08380 glnH glutamine ABC transporter substrate-bindnig protein	VANCOMYCIN	-0.620888	0.989474
KPNIH1_08385 - DNA starvation/stationary phase protection protein Dps	VANCOMYCIN	-1.9007	0.600254
KPNIH1_08395 ompX membrane protein	VANCOMYCIN	-0.600491	0.989474
KPNIH1_08420 - membrane protein	VANCOMYCIN	-0.641607	0.989474
KPNIH1_08425 - 6-phospho-beta-glucosidase	VANCOMYCIN	0.779907	0.985849
KPNIH1_08435 - L,D-transpeptidase	VANCOMYCIN	-0.7765	0.979873
KPNIH1_08440 - C4-dicarboxylate ABC transporter	VANCOMYCIN	-0.885537	0.957896
KPNIH1_08445 - ABC transporter ATP-binding protein	VANCOMYCIN	-0.217378	0.994807
KPNIH1_08455 - alpha-glucosidase	VANCOMYCIN	0.573164	0.993625
KPNIH1_08460 - hexuronate transporter	VANCOMYCIN	0.903264	0.957896
KPNIH1_08465 - cytochrome C peroxidase	VANCOMYCIN	-1.04838	0.918705
KPNIH1_08470 - hypothetical protein	VANCOMYCIN	0.86159	0.966639
KPNIH1_08475 - sugar phosphatase	VANCOMYCIN	-0.498045	0.993625
KPNIH1_08480 - formate acetyltransferase	VANCOMYCIN	-0.859936	0.964664
KPNIH1_08485 - pyruvate formate lyase-activating protein	VANCOMYCIN	-0.484864	0.994807
KPNIH1_08490 - molybdopterin-synthase adenylyltransferase	VANCOMYCIN	-0.425803	0.994807
KPNIH1_08495 - molybdopterin biosynthesis protein MoeA	VANCOMYCIN	1.10844	0.917749
KPNIH1_08500 - isoaspartyl peptidase	VANCOMYCIN	0.809052	0.971989
KPNIH1_08505 - glutathione ABC transporter ATP-binding protein	VANCOMYCIN	0.591763	0.993625
KPNIH1_08510 - glutathione ABC transporter substrate-binding protein	VANCOMYCIN	-1.37543	0.851471
KPNIH1_08515 - glutathione ABC transporter permease	VANCOMYCIN	-0.215092	0.994807
KPNIH1_08520 - glutathione ABC transporter permease	VANCOMYCIN	0.779334	0.985849
KPNIH1_08525 rimO ribosomal protein S12 methylthiotransferase	VANCOMYCIN	-1.16843	0.901997
KPNIH1_08530 - galactoside permease	VANCOMYCIN	-0.363533	0.994807
KPNIH1_08540 - oxidoreductase	VANCOMYCIN	0.457093	0.994807
KPNIH1_08545 - glutathione S-transferase	VANCOMYCIN	1.38364	0.858856
KPNIH1_08555 - peptidase M15	VANCOMYCIN	-2.04863	0.518524
KPNIH1_08560 - DeoR faimly transcriptional regulator	VANCOMYCIN	0.279276	0.994807
KPNIH1_08565 - UDP pyrophosphate phosphatase	VANCOMYCIN	0.0793302	0.995311
KPNIH1_08570 - multidrug transporter	VANCOMYCIN	1.6673	0.708036
KPNIH1_08575 - sugar phosphatase	VANCOMYCIN	0.98347	0.944953
KPNIH1_08580 - membrane protein	VANCOMYCIN	-0.753367	0.985849
KPNIH1_08585 - DeoR faimly transcriptional regulator	VANCOMYCIN	1.71925	0.682018
KPNIH1_08590 - recombinase	VANCOMYCIN	-1.06238	0.918705
KPNIH1_08615 - hypothetical protein	VANCOMYCIN	0.139558	0.994807
KPNIH1_08620 - protein fil	VANCOMYCIN	-2.29825	0.35812
KPNIH1_08625 - hypothetical protein	VANCOMYCIN	-1.29894	0.864606
KPNIH1_08630 - hypothetical protein	VANCOMYCIN	1.22025	0.899969
KPNIH1_08635 - hypothetical protein	VANCOMYCIN	-0.915537	0.955501
KPNIH1_08645 - endonuclease	VANCOMYCIN	0.484097	0.994807
KPNIH1_08650 - hypothetical protein	VANCOMYCIN	0.140999	0.994807
KPNIH1_08655 - damage-inducible protein DinI	VANCOMYCIN	-0.627624	0.989474
KPNIH1_08660 - hypothetical protein	VANCOMYCIN	-0.649221	0.989474
KPNIH1_08675 - Presumed portal vertex protein	VANCOMYCIN	1.06339	0.918705
KPNIH1_08680 - oxidoreductase	VANCOMYCIN	0.399405	0.994807
KPNIH1_08685 - capsid protein	VANCOMYCIN	1.986	0.559316
KPNIH1_08690 - capsid protein	VANCOMYCIN	-0.0489134	0.996562
KPNIH1_08700 - head completion/stabilization protein	VANCOMYCIN	-0.223701	0.994807
KPNIH1_08705 - tail protein X	VANCOMYCIN	0.507198	0.994261
KPNIH1_08710 - hypothetical protein	VANCOMYCIN	1.81805	0.655069
KPNIH1_08715 - glycoside hydrolase	VANCOMYCIN	-0.664679	0.989474
KPNIH1_08720 - membrane protein	VANCOMYCIN	-0.174709	0.994807
KPNIH1_08725 - hypothetical protein	VANCOMYCIN	-2.50304	0.267638
KPNIH1_08735 - virion morphogenesis protein	VANCOMYCIN	0.918978	0.957896
KPNIH1_08740 - hypothetical protein	VANCOMYCIN	-1.05145	0.918705
KPNIH1_08745 - baseplate assembly protein	VANCOMYCIN	-1.22609	0.887524
KPNIH1_08750 - baseplate assembly protein	VANCOMYCIN	1.32217	0.864606
KPNIH1_08755 - baseplate assembly protein	VANCOMYCIN	-0.249338	0.994807
KPNIH1_08760 - tail protein	VANCOMYCIN	-0.278324	0.994807
KPNIH1_08770 - hypothetical protein	VANCOMYCIN	-0.63075	0.989474
KPNIH1_08775 - hypothetical protein	VANCOMYCIN	-0.911489	0.956363
KPNIH1_08780 - hypothetical protein	VANCOMYCIN	0.929708	0.956388
KPNIH1_08785 - phage tail protein	VANCOMYCIN	-0.67879	0.989474
KPNIH1_08790 - tail sheath protein	VANCOMYCIN	-1.71512	0.676276
KPNIH1_08795 - major tail tube protein	VANCOMYCIN	-1.18091	0.901247
KPNIH1_08800 - hypothetical protein	VANCOMYCIN	2.2696	0.398306
KPNIH1_08805 - tail protein	VANCOMYCIN	0.728568	0.989474
KPNIH1_08810 - tail assembly protein	VANCOMYCIN	0.031621	0.996562
KPNIH1_08815 - late control protein D	VANCOMYCIN	1.17578	0.903012
KPNIH1_08820 - transporter	VANCOMYCIN	1.63285	0.725345
KPNIH1_08825 - membrane protein	VANCOMYCIN	-0.437898	0.994807
KPNIH1_08840 - nitroreductase A (pseudogene)	VANCOMYCIN	-0.98213	0.941407
KPNIH1_08845 - ribosomal protein S6 modification protein	VANCOMYCIN	-0.45015	0.994807
KPNIH1_08855 - spermidine/putrescine ABC transporter substrate-binding protein	VANCOMYCIN	0.406203	0.994807
KPNIH1_08860 potG putrescine transporter ATP-binding subunit	VANCOMYCIN	1.33531	0.864606
KPNIH1_08865 - spermidine/putrescine ABC transporter permease	VANCOMYCIN	-0.170104	0.994807
KPNIH1_08870 - spermidine/putrescine ABC transporter permease	VANCOMYCIN	1.36283	0.861217
KPNIH1_08875 - membrane protein	VANCOMYCIN	-1.59124	0.746506
KPNIH1_08880 rumB 23S rRNA methyltransferase	VANCOMYCIN	0.811536	0.971989
KPNIH1_08885 - chemotaxis protein CheY	VANCOMYCIN	1.99156	0.559316
KPNIH1_08890 - histidine kinase	VANCOMYCIN	0.689105	0.989474
KPNIH1_08895 - arginine ABC transporter substrate-binding protein	VANCOMYCIN	1.51518	0.785472
KPNIH1_08900 artM arginine transporter permease subunit ArtM	VANCOMYCIN	-0.81983	0.966639
KPNIH1_08905 - arginine transporter permease subunit ArtQ	VANCOMYCIN	-1.81416	0.655069
KPNIH1_08910 - arginine ABC transporter substrate-binding protein	VANCOMYCIN	0.791645	0.981528
KPNIH1_08920 - lipoprotein	VANCOMYCIN	0.0807884	0.994807
KPNIH1_08935 - N-acetylmuramoyl-L-alanine amidase amid	VANCOMYCIN	-1.46846	0.807731
KPNIH1_08940 - hypothetical protein	VANCOMYCIN	0.853213	0.966639
KPNIH1_08945 - hypothetical protein	VANCOMYCIN	0.969257	0.944953
KPNIH1_08950 - threonine aldolase	VANCOMYCIN	-1.04383	0.918705
KPNIH1_08955 - pyruvate dehydrogenase	VANCOMYCIN	-0.181032	0.994807
KPNIH1_08960 - GntR family transcriptional regulator	VANCOMYCIN	0.770285	0.985849
KPNIH1_08965 - HCP oxidoreductase	VANCOMYCIN	0.200763	0.994807
KPNIH1_08970 - hydroxylamine reductase	VANCOMYCIN	-0.667604	0.989474
KPNIH1_08975 - membrane protein	VANCOMYCIN	-1.02303	0.928593
KPNIH1_08980 - porin	VANCOMYCIN	0.188483	0.994807
KPNIH1_08985 - hypothetical protein	VANCOMYCIN	-1.83354	0.648297
KPNIH1_08990 - macrolide transporter	VANCOMYCIN	0.35574	0.994807
KPNIH1_08995 - macrolide transporter	VANCOMYCIN	-1.28249	0.870912
KPNIH1_09005 clpS Clp protease ClpS	VANCOMYCIN	-1.16311	0.903012
KPNIH1_09010 clpA Clp protease ClpX	VANCOMYCIN	-0.417704	0.994807
KPNIH1_09020 aat leucyl/phenylalanyl-tRNA--protein transferase	VANCOMYCIN	0.253025	0.994807
KPNIH1_09025 - amino acid ABC transporter permease	VANCOMYCIN	-4.18669	0.00264154
KPNIH1_09030 - amino acid ABC transporter permease	VANCOMYCIN	-1.61762	0.725345
KPNIH1_09035 - thioredoxin reductase	VANCOMYCIN	-0.0286572	0.996562
KPNIH1_09040 - leucine-responsive transcriptional regulator	VANCOMYCIN	-0.27635	0.994807
KPNIH1_09045 - cell division protein FtsK	VANCOMYCIN	-2.34954	0.333792
KPNIH1_09055 - recombination factor protein RarA	VANCOMYCIN	-0.0809678	0.994807
KPNIH1_09065 - dimethyl sulfoxide reductase	VANCOMYCIN	-0.204062	0.994807
KPNIH1_09090 - pyruvate formate-lyase	VANCOMYCIN	0.212283	0.994807
KPNIH1_09095 - formate transporter	VANCOMYCIN	0.0249846	0.996562
KPNIH1_09100 - hypothetical protein	VANCOMYCIN	-0.634584	0.989474
KPNIH1_09105 - membrane protein	VANCOMYCIN	-1.05587	0.918705
KPNIH1_09110 - 3-phosphoserine/phosphohydroxythreonine aminotransferase	VANCOMYCIN	-0.816024	0.966639
KPNIH1_09115 - 3-phosphoshikimate 1-carboxyvinyltransferase	VANCOMYCIN	-1.96238	0.559316
KPNIH1_09120 cmk cytidylate kinase	VANCOMYCIN	-2.62475	0.213746
KPNIH1_09125 rpsA 30S ribosomal protein S1	VANCOMYCIN	3.31408	0.0495089
KPNIH1_09135 - competence protein ComEC	VANCOMYCIN	-0.825259	0.966639
KPNIH1_09150 - hypothetical protein	VANCOMYCIN	-0.254602	0.994807
KPNIH1_09170 - hypothetical protein	VANCOMYCIN	-1.23763	0.883098
KPNIH1_09195 - murein L,D-transpeptidase	VANCOMYCIN	-0.443507	0.994807
KPNIH1_09200 - hypothetical protein	VANCOMYCIN	-0.533323	0.993625
KPNIH1_09205 - hypothetical protein	VANCOMYCIN	-1.92071	0.590744
KPNIH1_09210 - aromatic amino acid aminotransferase	VANCOMYCIN	0.583725	0.993625
KPNIH1_09215 - membrane protein	VANCOMYCIN	0.104613	0.994807
KPNIH1_09225 - DNA-binding protein	VANCOMYCIN	-0.0145503	0.996562
KPNIH1_09230 - diaminopropionate ammonia-lyase	VANCOMYCIN	-1.04346	0.918705
KPNIH1_09235 - septum formation initiator	VANCOMYCIN	1.44895	0.829842
KPNIH1_09240 - allantoate amidohydrolase	VANCOMYCIN	-0.795836	0.971989
KPNIH1_09245 - amidohydrolase	VANCOMYCIN	-0.88741	0.957896
KPNIH1_09250 - nicotinate phosphoribosyltransferase	VANCOMYCIN	0.991813	0.941407
KPNIH1_09255 pepN aminopeptidase N	VANCOMYCIN	0.839231	0.966639
KPNIH1_09260 ssuB aliphatic sulfonates transport ATP-binding subunit	VANCOMYCIN	-0.612703	0.989474
KPNIH1_09265 ssuC alkanesulfonate transporter permease subunit	VANCOMYCIN	-0.845246	0.966639
KPNIH1_09270 - alkanesulfonate monooxygenase	VANCOMYCIN	-0.719443	0.989474
KPNIH1_09275 - alkanesulfonate transporter substrate-binding subunit	VANCOMYCIN	0.460564	0.994807
KPNIH1_09280 - NAD(P)H-dependent FMN reductase	VANCOMYCIN	-0.193173	0.994807
KPNIH1_09285 - dihydroorotate dehydrogenase	VANCOMYCIN	-1.71123	0.676276
KPNIH1_09290 - cell division protein ZapC	VANCOMYCIN	-1.34374	0.861217
KPNIH1_09295 - hypothetical protein	VANCOMYCIN	-0.335105	0.994807
KPNIH1_09300 rlmL 23S rRNA methyltransferase	VANCOMYCIN	-0.714624	0.989474
KPNIH1_09305 - ABC transporter ATPase	VANCOMYCIN	-0.17631	0.994807
KPNIH1_09310 - paraquat-inducible membrane protein A	VANCOMYCIN	1.03477	0.930637
KPNIH1_09315 - paraquat-inducible protein B	VANCOMYCIN	-1.08061	0.918705
KPNIH1_09320 - lipoprotein	VANCOMYCIN	-0.346192	0.994807
KPNIH1_09340 - Ter macrodomain organizer matS-binding protein	VANCOMYCIN	3.44835	0.0380004
KPNIH1_09345 - membrane protein	VANCOMYCIN	-0.54153	0.993625
KPNIH1_09350 - SOS cell division inhibitor	VANCOMYCIN	0.740976	0.989474
KPNIH1_09355 - competence protein	VANCOMYCIN	-0.521518	0.993625
KPNIH1_09360 - membrane protein	VANCOMYCIN	0.315257	0.994807
KPNIH1_09370 helD DNA helicase IV	VANCOMYCIN	1.75697	0.672586
KPNIH1_09375 mgsA methylglyoxal synthase	VANCOMYCIN	0.00822394	0.998906
KPNIH1_09390 - 23S rRNA methyltransferase	VANCOMYCIN	0.632307	0.989474
KPNIH1_09395 - kinase inhibitor	VANCOMYCIN	0.459546	0.994807
KPNIH1_09415 - membrane protein	VANCOMYCIN	-0.671069	0.989474
KPNIH1_09420 - peptide ABC transporter substrate-binding protein	VANCOMYCIN	-0.207694	0.994807
KPNIH1_09430 - diguanylate phosphodiesterase	VANCOMYCIN	-0.88922	0.957896
KPNIH1_09435 - hypothetical protein	VANCOMYCIN	-0.381376	0.994807
KPNIH1_09445 - dioxygenase	VANCOMYCIN	-0.200621	0.994807
KPNIH1_09450 gabD succinate-semialdehyde dehydrogenase	VANCOMYCIN	0.272285	0.994807
KPNIH1_09455 - dioxygenase	VANCOMYCIN	0.803361	0.973902
KPNIH1_09460 - transporter	VANCOMYCIN	0.330859	0.994807
KPNIH1_09465 - tartrate dehydrogenase	VANCOMYCIN	-0.651382	0.989474
KPNIH1_09470 - LysR family transcriptional regulator	VANCOMYCIN	1.78136	0.663676
KPNIH1_09475 - gamma-glutamylputrescine oxidoreductase	VANCOMYCIN	-1.17544	0.901247
KPNIH1_09480 - aldehyde dehydrogenase	VANCOMYCIN	1.48121	0.810941
KPNIH1_09485 - transcriptional regulator	VANCOMYCIN	-0.581081	0.993625
KPNIH1_09490 - gamma-glutamyl-gamma-aminobutyrate hydrolase	VANCOMYCIN	0.285852	0.994807
KPNIH1_09495 - gamma-glutamylputrescine synthetase	VANCOMYCIN	1.04395	0.928593
KPNIH1_09500 - Putrescine importer PuuP	VANCOMYCIN	1.50172	0.80071
KPNIH1_09515 - AraC family transcriptional regulator	VANCOMYCIN	-0.620327	0.989474
KPNIH1_09520 - HxlR family transcriptional regulator	VANCOMYCIN	0.820584	0.971745
KPNIH1_09525 - glucose-1-phosphatase	VANCOMYCIN	0.403654	0.994807
KPNIH1_09530 - hypothetical protein	VANCOMYCIN	0.163735	0.994807
KPNIH1_09545 - stress-induced protein	VANCOMYCIN	-0.542846	0.993625
KPNIH1_09550 - membrane protein	VANCOMYCIN	-0.367921	0.994807
KPNIH1_09555 - pyrimidine permease	VANCOMYCIN	-0.517295	0.993625
KPNIH1_09560 - FMN reductase	VANCOMYCIN	1.31744	0.864606
KPNIH1_09565 - malonic semialdehyde reductase	VANCOMYCIN	1.67496	0.706046
KPNIH1_09570 - aminoacrylate hydrolase	VANCOMYCIN	0.362869	0.994807
KPNIH1_09575 - aminoacrylate peracid reductase	VANCOMYCIN	0.657687	0.989474
KPNIH1_09580 - amidohydrolase	VANCOMYCIN	1.57127	0.761046
KPNIH1_09585 - pyrimidine monooxygenase	VANCOMYCIN	-0.863198	0.964664
KPNIH1_09590 - transcriptional regulator	VANCOMYCIN	0.369787	0.994807
KPNIH1_09595 - hypothetical protein	VANCOMYCIN	0.995646	0.941407
KPNIH1_09600 putA transcriptional regulator	VANCOMYCIN	-0.982281	0.941407
KPNIH1_09605 - proline:sodium symporter PutP	VANCOMYCIN	-0.269879	0.994807
KPNIH1_09610 - choline dehydrogenase	VANCOMYCIN	-0.825546	0.966639
KPNIH1_09615 - nucleoside permease	VANCOMYCIN	-0.0206853	0.996562
KPNIH1_09620 - iron permease	VANCOMYCIN	-1.14009	0.906115
KPNIH1_09625 - ferrous iron transporter	VANCOMYCIN	0.0958585	0.994807
KPNIH1_09630 - peroxidase	VANCOMYCIN	0.774904	0.985849
KPNIH1_09640 - DSBA oxidoreductase	VANCOMYCIN	-1.02313	0.928593
KPNIH1_09650 - nicotinamidase	VANCOMYCIN	0.136711	0.994807
KPNIH1_09655 - quercetin 2,3-dioxygenase	VANCOMYCIN	-0.899937	0.957896
KPNIH1_09660 - LysR family transcriptional regulator	VANCOMYCIN	0.818246	0.971745
KPNIH1_09670 ghrA bifunctional glyoxylate/hydroxypyruvate reductase A	VANCOMYCIN	-0.0942075	0.994807
KPNIH1_09675 - hydrolase	VANCOMYCIN	2.63561	0.213746
KPNIH1_09680 - molecular chaperone	VANCOMYCIN	1.08142	0.918705
KPNIH1_09690 - RNase III inhibitor	VANCOMYCIN	-0.798731	0.971745
KPNIH1_09695 - TetR family transcriptional regulator	VANCOMYCIN	0.518673	0.993625
KPNIH1_09700 - glucans biosynthesis protein	VANCOMYCIN	-0.14758	0.994807
KPNIH1_09705 - glucan biosynthesis protein G	VANCOMYCIN	1.81874	0.655069
KPNIH1_09710 - glucosyltransferase MdoH	VANCOMYCIN	0.705357	0.989474
KPNIH1_09720 - secY/secA suppressor protein	VANCOMYCIN	4.52591	0.000695224
KPNIH1_09725 - multidrug transporter	VANCOMYCIN	-1.45402	0.816935
KPNIH1_09730 - lipid A biosynthesis lauroyl acyltransferase	VANCOMYCIN	-0.605575	0.989474
KPNIH1_09745 solA N-methyltryptophan oxidase	VANCOMYCIN	0.617921	0.989474
KPNIH1_09750 - biofilm formation regulatory protein BssS	VANCOMYCIN	1.25158	0.883098
KPNIH1_09760 - dihydroorotase	VANCOMYCIN	0.591247	0.993625
KPNIH1_09770 - multidrug resistance protein MdtH	VANCOMYCIN	-0.747641	0.987993
KPNIH1_09775 - ribosomal-protein-alanine acetyltransferase	VANCOMYCIN	-0.387106	0.994807
KPNIH1_09785 - virulence factor MviM	VANCOMYCIN	-1.79327	0.655069
KPNIH1_09795 - MFS transporter	VANCOMYCIN	-0.635883	0.989474
KPNIH1_09800 - LysR family transcriptional regulator	VANCOMYCIN	0.248734	0.994807
KPNIH1_09805 rne ribonuclease E	VANCOMYCIN	1.79611	0.655069
KPNIH1_09810 - 23S rRNA pseudouridylate synthase	VANCOMYCIN	1.83075	0.655069
KPNIH1_09815 - septum formation inhibitor Maf	VANCOMYCIN	-1.49424	0.786196
KPNIH1_09820 - hypothetical protein	VANCOMYCIN	0.97066	0.944953
KPNIH1_09825 rpmF 50S ribosomal protein L32	VANCOMYCIN	1.02012	0.933149
KPNIH1_09830 - phosphate acyltransferase	VANCOMYCIN	0.392534	0.994807
KPNIH1_09855 - 3-oxoacyl-ACP synthase	VANCOMYCIN	0.707983	0.989474
KPNIH1_09860 - 4-amino-4-deoxychorismate lyase	VANCOMYCIN	-0.790445	0.971989
KPNIH1_09865 - aminodeoxychorismate lyase	VANCOMYCIN	-0.762154	0.985833
KPNIH1_09880 - DNAse	VANCOMYCIN	1.28879	0.870912
KPNIH1_09885 - PTS glucose-specific subunit IIBC	VANCOMYCIN	-2.19457	0.439552
KPNIH1_09890 - purine nucleoside phosphoramidase	VANCOMYCIN	0.786612	0.985708
KPNIH1_09905 thiK thiamine kinase	VANCOMYCIN	-1.17705	0.901247
KPNIH1_09910 - beta-hexosaminidase	VANCOMYCIN	-1.88563	0.610645
KPNIH1_09925 - hypothetical protein	VANCOMYCIN	-0.49756	0.993625
KPNIH1_09930 - ligand-gated channel protein	VANCOMYCIN	-1.00049	0.933149
KPNIH1_09935 - TetR family transcriptional regulator	VANCOMYCIN	-0.577651	0.993625
KPNIH1_09945 - peptigoglycan-binding protein LysM	VANCOMYCIN	0.337674	0.994807
KPNIH1_09950 - transcription-repair coupling factor	VANCOMYCIN	0.430013	0.994807
KPNIH1_09980 - hypothetical protein	VANCOMYCIN	-1.25186	0.874214
KPNIH1_09985 - long-chain fatty acid--CoA ligase	VANCOMYCIN	1.3077	0.868948
KPNIH1_09990 - aldehyde dehydrogenase	VANCOMYCIN	0.538362	0.993625
KPNIH1_09995 potD spermidine/putrescine ABC transporter substrate-binding protein	VANCOMYCIN	0.320069	0.994807
KPNIH1_10000 potC spermidine/putrescine ABC transporter permease	VANCOMYCIN	0.851158	0.966639
KPNIH1_10005 potB spermidine/putrescine ABC transporter permease	VANCOMYCIN	1.15996	0.906115
KPNIH1_10010 potA putrescine/spermidine ABC transporter ATPase	VANCOMYCIN	-0.705242	0.989474
KPNIH1_10015 - peptidase T	VANCOMYCIN	0.372942	0.994807
KPNIH1_10020 - hypothetical protein	VANCOMYCIN	0.752635	0.989474
KPNIH1_10025 - sensor protein PhoQ	VANCOMYCIN	1.6012	0.74729
KPNIH1_10030 - transcriptional regulator	VANCOMYCIN	1.81993	0.655069
KPNIH1_10035 - AraC family transcriptional regulator	VANCOMYCIN	0.0282054	0.996562
KPNIH1_10045 - adenylosuccinate lyase	VANCOMYCIN	-5.3418	1.2e-05
KPNIH1_10050 - lysogenization regulator	VANCOMYCIN	0.31846	0.994807
KPNIH1_10055 mnmA tRNA 2-thiouridylase	VANCOMYCIN	5.12048	3.82e-05
KPNIH1_10070 - isocitrate dehydrogenase	VANCOMYCIN	1.49118	0.807731
KPNIH1_10080 - amino acid-binding protein	VANCOMYCIN	0.125814	0.994807
KPNIH1_10085 - antibiotic biosynthesis monooxygenase	VANCOMYCIN	-0.447088	0.994807
KPNIH1_10090 - hypothetical protein	VANCOMYCIN	0.0958172	0.994807
KPNIH1_10095 - alcohol dehydrogenase	VANCOMYCIN	0.465296	0.994807
KPNIH1_10100 - hypothetical protein	VANCOMYCIN	0.324717	0.994807
KPNIH1_10105 - hypothetical protein	VANCOMYCIN	-0.568579	0.993625
KPNIH1_10110 - hypothetical protein	VANCOMYCIN	0.317295	0.994807
KPNIH1_10115 - Mn-containing catalase	VANCOMYCIN	1.1522	0.906115
KPNIH1_10120 - cytochrome D ubiquinol oxidase subunit I	VANCOMYCIN	-0.95229	0.944953
KPNIH1_10125 - ubiquinol oxidase subunit II	VANCOMYCIN	-1.76805	0.663415
KPNIH1_10130 - hypothetical protein	VANCOMYCIN	0.817991	0.971745
KPNIH1_10140 - DNA-binding protein	VANCOMYCIN	2.51441	0.270107
KPNIH1_10150 - diguanylate phosphodiesterase	VANCOMYCIN	0.418695	0.994807
KPNIH1_10160 - 3,4-dihydroxybenzoate decarboxylase	VANCOMYCIN	0.167069	0.994807
KPNIH1_10165 - LysR family transcriptional regulator	VANCOMYCIN	-0.531768	0.993625
KPNIH1_10170 - DeoR faimly transcriptional regulator	VANCOMYCIN	0.227438	0.994807
KPNIH1_10175 - phosphodiesterase	VANCOMYCIN	0.317317	0.994807
KPNIH1_10180 - L-asparaginase	VANCOMYCIN	0.0466059	0.996562
KPNIH1_10185 - lipid A biosynthesis palmitoleoyl acyltransferase	VANCOMYCIN	-0.741898	0.989474
KPNIH1_10190 - leucine export protein LeuE	VANCOMYCIN	0.834231	0.966639
KPNIH1_10195 - hypothetical protein	VANCOMYCIN	0.166091	0.994807
KPNIH1_10205 - membrane protein	VANCOMYCIN	0.316217	0.994807
KPNIH1_10210 - diguanylate cyclase	VANCOMYCIN	-0.152096	0.994807
KPNIH1_10215 - hypothetical protein	VANCOMYCIN	0.490688	0.994807
KPNIH1_10220 - hypothetical protein	VANCOMYCIN	-0.412816	0.994807
KPNIH1_10230 - hypothetical protein	VANCOMYCIN	-0.315085	0.994807
KPNIH1_10235 - membrane protein	VANCOMYCIN	0.919329	0.957896
KPNIH1_10240 - AraC family transcriptional regulator	VANCOMYCIN	0.422501	0.994807
KPNIH1_10245 - membrane protein	VANCOMYCIN	-1.95507	0.566113
KPNIH1_10250 - hypothetical protein	VANCOMYCIN	0.34008	0.994807
KPNIH1_10255 - glycosyl transferase	VANCOMYCIN	-0.173467	0.994807
KPNIH1_10270 - DNA polymerase V subunit UmuD	VANCOMYCIN	2.65099	0.213746
KPNIH1_10275 - DNA polymerase V subunit UmuC	VANCOMYCIN	-1.88196	0.612624
KPNIH1_10285 - oxidoreductase	VANCOMYCIN	-0.252927	0.994807
KPNIH1_10290 - sugar transporter	VANCOMYCIN	0.22208	0.994807
KPNIH1_10295 - LysR family transcriptional regulator	VANCOMYCIN	0.0336621	0.996562
KPNIH1_10305 - glutathione peroxidase	VANCOMYCIN	1.00695	0.939218
KPNIH1_10310 - hypothetical protein	VANCOMYCIN	-0.165755	0.994807
KPNIH1_10315 - hypothetical protein	VANCOMYCIN	-1.11136	0.91638
KPNIH1_10320 - serine/threonine protein kinase	VANCOMYCIN	0.0918265	0.994807
KPNIH1_10325 - MltA-interacting protein MipA	VANCOMYCIN	-2.01665	0.543365
KPNIH1_10330 - hypothetical protein	VANCOMYCIN	2.78406	0.173391
KPNIH1_10335 - glucose-6-phosphate 1-epimerase	VANCOMYCIN	0.946074	0.953685
KPNIH1_10350 - hypothetical protein	VANCOMYCIN	-0.833481	0.966639
KPNIH1_10355 - hypothetical protein	VANCOMYCIN	-0.0845736	0.994807
KPNIH1_10360 - chitinase	VANCOMYCIN	-0.798177	0.971745
KPNIH1_10365 - alcohol dehydrogenase	VANCOMYCIN	-1.59096	0.746506
KPNIH1_10370 - transporter	VANCOMYCIN	0.476986	0.994807
KPNIH1_10375 - alcohol dehydrogenase	VANCOMYCIN	0.47086	0.994807
KPNIH1_10380 - hypothetical protein	VANCOMYCIN	-0.402009	0.994807
KPNIH1_10385 - sugar kinase	VANCOMYCIN	0.812284	0.971989
KPNIH1_10390 - oxidoreductase	VANCOMYCIN	0.214268	0.994807
KPNIH1_10395 - DeoR faimly transcriptional regulator	VANCOMYCIN	-0.509785	0.993625
KPNIH1_10400 - MFS transporter	VANCOMYCIN	-0.728608	0.989474
KPNIH1_10410 ansA cytoplasmic asparaginase I	VANCOMYCIN	0.247659	0.994807
KPNIH1_10415 - protease 4	VANCOMYCIN	1.70256	0.687833
KPNIH1_10430 - integrase	VANCOMYCIN	-1.32961	0.861217
KPNIH1_10435 - acid phosphatase	VANCOMYCIN	-0.127331	0.994807
KPNIH1_10445 - DNA topoisomerase III	VANCOMYCIN	0.240169	0.994807
KPNIH1_10450 - NAD(P)H-quinone oxidoreductase	VANCOMYCIN	1.61088	0.746506
KPNIH1_10455 - glutamate dehydrogenase	VANCOMYCIN	-0.30574	0.994807
KPNIH1_10460 - pyrimidine (deoxy)nucleoside triphosphate pyrophosphohydrolase	VANCOMYCIN	0.617464	0.989474
KPNIH1_10465 - membrane protein	VANCOMYCIN	-2.42438	0.293096
KPNIH1_10470 - thiosulfate sulfurtransferase	VANCOMYCIN	0.395818	0.994807
KPNIH1_10480 - thiamine ABC transporter permease	VANCOMYCIN	0.126808	0.994807
KPNIH1_10490 - hypothetical protein	VANCOMYCIN	0.735069	0.989474
KPNIH1_10495 - membrane protein	VANCOMYCIN	0.977097	0.944953
KPNIH1_10505 - hypothetical protein	VANCOMYCIN	0.379504	0.994807
KPNIH1_10510 - acetylornithine aminotransferase	VANCOMYCIN	-1.40792	0.835724
KPNIH1_10515 - arginine succinyltransferase	VANCOMYCIN	-0.260947	0.994807
KPNIH1_10520 astD succinylglutamate-semialdehyde dehydrogenase	VANCOMYCIN	-0.948588	0.944953
KPNIH1_10525 - succinylarginine dihydrolase	VANCOMYCIN	0.22277	0.994807
KPNIH1_10530 - succinylglutamate desuccinylase	VANCOMYCIN	-2.19929	0.438039
KPNIH1_10540 - nucleotide excision repair endonuclease	VANCOMYCIN	0.469732	0.994807
KPNIH1_10550 - transcriptional regulator	VANCOMYCIN	0.820927	0.971745
KPNIH1_10555 - PTS system N,N'-diacetylchitobiose-specific transporter subunit IIB	VANCOMYCIN	0.514624	0.994261
KPNIH1_10560 - PTS system N,N'-diacetylchitobiose-specific transporter subunit IIC	VANCOMYCIN	1.02761	0.933149
KPNIH1_10570 - transcriptional regulator	VANCOMYCIN	-0.0195839	0.996562
KPNIH1_10575 - diacetylchitobiose-6-phosphate hydrolase	VANCOMYCIN	-0.130238	0.994807
KPNIH1_10580 - hypothetical protein	VANCOMYCIN	-0.681287	0.989474
KPNIH1_10585 katE hydroperoxidase	VANCOMYCIN	-1.04382	0.918705
KPNIH1_10590 - cell division modulator	VANCOMYCIN	-1.65269	0.706046
KPNIH1_10595 - L-cystine transporter tcyP	VANCOMYCIN	0.134413	0.994807
KPNIH1_10600 - hypothetical protein	VANCOMYCIN	0.915973	0.957896
KPNIH1_10605 - 2-deoxy-D-gluconate 3-dehydrogenase	VANCOMYCIN	-1.08731	0.917929
KPNIH1_10610 - 2-deoxyglucose-6-phosphatase	VANCOMYCIN	-0.685475	0.989474
KPNIH1_10620 - acyl-CoA esterase	VANCOMYCIN	0.601413	0.993625
KPNIH1_10625 - outer membrane receptor protein	VANCOMYCIN	-0.266102	0.994807
KPNIH1_10630 - intracellular septation protein A	VANCOMYCIN	-0.0375692	0.996562
KPNIH1_10640 - ferredoxin	VANCOMYCIN	0.631559	0.989474
KPNIH1_10650 - Fe(II)-dependent oxygenase	VANCOMYCIN	0.444265	0.994807
KPNIH1_10655 - catecholate siderophore receptor Fiu	VANCOMYCIN	0.049017	0.996562
KPNIH1_10680 - transcriptional regulator	VANCOMYCIN	0.464079	0.994807
KPNIH1_10685 - membrane protein	VANCOMYCIN	1.20287	0.901247
KPNIH1_10690 - tartrate dehydrogenase	VANCOMYCIN	0.0312842	0.996562
KPNIH1_10695 - hydroxypyruvate reductase	VANCOMYCIN	-0.304902	0.994807
KPNIH1_10700 - tryptophan synthase subunit alpha	VANCOMYCIN	-1.57909	0.74729
KPNIH1_10705 - tryptophan synthase subunit beta	VANCOMYCIN	1.7807	0.663676
KPNIH1_10710 - indole-3-glycerol phosphate synthase	VANCOMYCIN	0.69933	0.989474
KPNIH1_10715 - glutamine amidotransferase	VANCOMYCIN	-0.965499	0.944953
KPNIH1_10720 - anthranilate synthase component I	VANCOMYCIN	1.20596	0.901247
KPNIH1_10725 - S-adenosylmethionine tRNA ribosyltransferase	VANCOMYCIN	-0.0863367	0.994807
KPNIH1_10730 - hypothetical protein	VANCOMYCIN	-0.321599	0.994807
KPNIH1_10735 - multidrug DMT transporter permease	VANCOMYCIN	0.658199	0.989474
KPNIH1_10750 - cob(I)alamin adenolsyltransferase/cobinamide ATP-dependent adenolsyltransferase	VANCOMYCIN	0.781969	0.985771
KPNIH1_10755 - 3-oxoacyl-ACP reductase	VANCOMYCIN	2.14797	0.463928
KPNIH1_10765 - peptidase	VANCOMYCIN	-0.204615	0.994807
KPNIH1_10770 - hypothetical protein	VANCOMYCIN	-0.196084	0.994807
KPNIH1_10775 - DNA topoisomerase I	VANCOMYCIN	0.128389	0.994807
KPNIH1_10785 cysB CysB family transcriptional regulator	VANCOMYCIN	-0.464224	0.994807
KPNIH1_10795 - aconitate hydratase	VANCOMYCIN	1.1939	0.901247
KPNIH1_10825 - translation initiation factor Sui1	VANCOMYCIN	-0.0835366	0.994807
KPNIH1_10830 - lipoprotein	VANCOMYCIN	-2.5978	0.213746
KPNIH1_10835 - DeoR faimly transcriptional regulator	VANCOMYCIN	-1.31063	0.864606
KPNIH1_10845 - exoribonuclease II	VANCOMYCIN	0.884141	0.964664
KPNIH1_10850 - hypothetical protein	VANCOMYCIN	-0.103428	0.994807
KPNIH1_10865 - sulfonate ABC transporter substrate-binding protein	VANCOMYCIN	0.153326	0.994807
KPNIH1_10875 - peptide ABC transporter ATP-binding protein	VANCOMYCIN	3.01029	0.0984342
KPNIH1_10880 - peptide ABC transporter permease	VANCOMYCIN	0.178743	0.994807
KPNIH1_10885 - integrase	VANCOMYCIN	1.46203	0.824588
KPNIH1_10890 - DNA methyltransferase	VANCOMYCIN	-0.879454	0.961056
KPNIH1_10905 - transposase	VANCOMYCIN	2.72527	0.193735
KPNIH1_10915 - membrane protein	VANCOMYCIN	0.667458	0.989474
KPNIH1_10920 - ArsR family transcriptional regulator	VANCOMYCIN	-0.392556	0.994807
KPNIH1_10925 - nitrite transporter	VANCOMYCIN	0.217594	0.994807
KPNIH1_10930 - kinase	VANCOMYCIN	0.431098	0.994807
KPNIH1_10935 - hypothetical protein (pseudogene)	VANCOMYCIN	-0.41359	0.994807
KPNIH1_10940 - hypothetical protein	VANCOMYCIN	0.398293	0.994807
KPNIH1_10945 - hypothetical protein	VANCOMYCIN	-0.2187	0.994807
KPNIH1_10950 - hypothetical protein	VANCOMYCIN	-1.18827	0.901247
KPNIH1_10955 - hypothetical protein	VANCOMYCIN	0.55738	0.993625
KPNIH1_10960 - flagellar biosynthesis protein	VANCOMYCIN	0.977541	0.944953
KPNIH1_11000 - transposase	VANCOMYCIN	0.720171	0.989474
KPNIH1_11005 - transposase	VANCOMYCIN	0.645062	0.989474
KPNIH1_11030 - DNA polymerase V subunit UmuC	VANCOMYCIN	-0.1358	0.994807
KPNIH1_11035 - hypothetical protein	VANCOMYCIN	0.380935	0.994807
KPNIH1_11040 - peptide ABC transporter permease	VANCOMYCIN	-0.38795	0.994807
KPNIH1_11045 - peptide ABC transporter substrate-binding protein	VANCOMYCIN	-0.213302	0.994807
KPNIH1_11055 - XRE family transcriptional regulator	VANCOMYCIN	1.33616	0.864606
KPNIH1_11060 - AraC family transcriptional regulator	VANCOMYCIN	-0.744709	0.989474
KPNIH1_11065 - amidohydrolase	VANCOMYCIN	0.722212	0.989474
KPNIH1_11070 - quinolone resistance protein	VANCOMYCIN	0.332012	0.994807
KPNIH1_11080 - phage shock protein	VANCOMYCIN	0.532576	0.993625
KPNIH1_11090 - transcriptional regulator	VANCOMYCIN	-1.53966	0.765598
KPNIH1_11100 - hypothetical protein	VANCOMYCIN	0.292249	0.994807
KPNIH1_11105 - hypothetical protein	VANCOMYCIN	0.666845	0.989474
KPNIH1_11115 - diacetylchitobiose-6-phosphate hydrolase	VANCOMYCIN	0.940911	0.954833
KPNIH1_11120 - transcriptional regulator	VANCOMYCIN	-2.05349	0.517423
KPNIH1_11125 - AbrB family transcriptional regulator	VANCOMYCIN	0.478067	0.994807
KPNIH1_11135 - L-alanine-DL-glutamate epimerase	VANCOMYCIN	-0.0476642	0.996562
KPNIH1_11140 - murein peptide amidase A	VANCOMYCIN	-1.44206	0.824588
KPNIH1_11145 - peptide ABC transporter substrate-binding protein	VANCOMYCIN	-2.55695	0.232723
KPNIH1_11150 - glyoxalase	VANCOMYCIN	0.343732	0.994807
KPNIH1_11165 - membrane protein	VANCOMYCIN	-0.328169	0.994807
KPNIH1_11170 - transcriptional regulator	VANCOMYCIN	-0.324347	0.994807
KPNIH1_11175 - aldo/keto reductase	VANCOMYCIN	-0.764422	0.985708
KPNIH1_11180 - hypothetical protein	VANCOMYCIN	0.119025	0.994807
KPNIH1_11185 - transcriptional regulator	VANCOMYCIN	-0.62642	0.989474
KPNIH1_11190 - 3-oxoacyl-ACP reductase	VANCOMYCIN	0.281005	0.994807
KPNIH1_11195 - phosphohydrolase	VANCOMYCIN	-0.388355	0.994807
KPNIH1_11200 - glutamine amidotransferase	VANCOMYCIN	0.392443	0.994807
KPNIH1_11205 - integrase	VANCOMYCIN	1.27949	0.871465
KPNIH1_11230 - DNA-binding protein	VANCOMYCIN	2.00139	0.559316
KPNIH1_11240 - hypothetical protein	VANCOMYCIN	0.567394	0.993625
KPNIH1_11260 - hypothetical protein	VANCOMYCIN	-1.12816	0.906115
KPNIH1_11265 - hypothetical protein	VANCOMYCIN	-0.610587	0.989474
KPNIH1_11270 - hypothetical protein	VANCOMYCIN	-0.554996	0.993625
KPNIH1_11285 - hypothetical protein	VANCOMYCIN	0.0952099	0.994807
KPNIH1_11290 - helicase	VANCOMYCIN	-0.407273	0.994807
KPNIH1_11300 - hypothetical protein	VANCOMYCIN	-0.344002	0.994807
KPNIH1_11305 - molecular chaperone	VANCOMYCIN	0.111153	0.994807
KPNIH1_11320 - lysis protein	VANCOMYCIN	-1.29556	0.864606
KPNIH1_11330 - peptidase	VANCOMYCIN	0.0940623	0.994807
KPNIH1_11335 - negative regulator GrlR	VANCOMYCIN	-0.766357	0.985708
KPNIH1_11340 - hypothetical protein	VANCOMYCIN	-0.26626	0.994807
KPNIH1_11345 - hypothetical protein	VANCOMYCIN	0.131858	0.994807
KPNIH1_11350 - hypothetical protein	VANCOMYCIN	0.177778	0.994807
KPNIH1_11355 - hypothetical protein	VANCOMYCIN	0.312508	0.994807
KPNIH1_11360 - hypothetical protein	VANCOMYCIN	-0.803344	0.971745
KPNIH1_11365 - hypothetical protein	VANCOMYCIN	0.487124	0.994807
KPNIH1_11370 - hypothetical protein	VANCOMYCIN	-0.136642	0.994807
KPNIH1_11375 - hypothetical protein	VANCOMYCIN	1.7129	0.683377
KPNIH1_11385 - hypothetical protein	VANCOMYCIN	0.272884	0.994807
KPNIH1_11400 - hypothetical protein	VANCOMYCIN	0.923416	0.957896
KPNIH1_11405 - hypothetical protein	VANCOMYCIN	-1.17578	0.901247
KPNIH1_11420 - hypothetical protein	VANCOMYCIN	0.248662	0.994807
KPNIH1_11425 - NTP pyrophosphohydrolase	VANCOMYCIN	-0.507682	0.993625
KPNIH1_11430 - lytic transglycosylase	VANCOMYCIN	-0.319386	0.994807
KPNIH1_11435 - hypothetical protein	VANCOMYCIN	-1.02005	0.929593
KPNIH1_11440 - hypothetical protein	VANCOMYCIN	0.620222	0.989474
KPNIH1_11445 - hypothetical protein	VANCOMYCIN	1.09476	0.918705
KPNIH1_11455 - hypothetical protein	VANCOMYCIN	0.170289	0.994807
KPNIH1_11460 - hypothetical protein	VANCOMYCIN	0.114729	0.994807
KPNIH1_11465 - hypothetical protein	VANCOMYCIN	-0.400291	0.994807
KPNIH1_11470 - hypothetical protein	VANCOMYCIN	0.0137092	0.998251
KPNIH1_11475 - hypothetical protein	VANCOMYCIN	-1.00438	0.933149
KPNIH1_11480 - hypothetical protein	VANCOMYCIN	-0.523934	0.993625
KPNIH1_11485 - hypothetical protein	VANCOMYCIN	-0.701721	0.989474
KPNIH1_11490 - hypothetical protein (pseudogene)	VANCOMYCIN	-0.0374059	0.996562
KPNIH1_11495 - hypothetical protein	VANCOMYCIN	0.859305	0.966639
KPNIH1_11500 - hypothetical protein	VANCOMYCIN	-1.40778	0.835724
KPNIH1_11505 - hypothetical protein	VANCOMYCIN	0.335496	0.994807
KPNIH1_11510 - hypothetical protein	VANCOMYCIN	-0.451401	0.994807
KPNIH1_11515 - damage-inducible protein DinI	VANCOMYCIN	-0.796156	0.971989
KPNIH1_11520 - hypothetical protein	VANCOMYCIN	-0.641975	0.989474
KPNIH1_11525 - EvpB family type VI secretion protein	VANCOMYCIN	-0.593885	0.989474
KPNIH1_11530 - hypothetical protein	VANCOMYCIN	-0.628215	0.989474
KPNIH1_11535 - membrane protein	VANCOMYCIN	0.226735	0.994807
KPNIH1_11540 - membrane protein	VANCOMYCIN	0.627109	0.989474
KPNIH1_11550 - ATPase	VANCOMYCIN	0.817287	0.971745
KPNIH1_11555 - type IV secretion protein Rhs	VANCOMYCIN	0.549753	0.993625
KPNIH1_11560 - hypothetical protein	VANCOMYCIN	0.715359	0.989474
KPNIH1_11570 - membrane protein	VANCOMYCIN	-0.4325	0.994807
KPNIH1_11580 - membrane protein	VANCOMYCIN	0.028892	0.996562
KPNIH1_11585 - membrane protein	VANCOMYCIN	0.397222	0.994807
KPNIH1_11590 - hypothetical protein	VANCOMYCIN	-0.0121005	0.996562
KPNIH1_11605 - type VI secretion protein VasK	VANCOMYCIN	-0.250328	0.994807
KPNIH1_11615 - type VI secretion protein	VANCOMYCIN	-1.09771	0.917749
KPNIH1_11620 - type VI secretion protein ImpG	VANCOMYCIN	1.27552	0.871465
KPNIH1_11625 - hypothetical protein	VANCOMYCIN	-0.450285	0.994807
KPNIH1_11640 - oxidoreductase	VANCOMYCIN	2.01187	0.553635
KPNIH1_11645 - TetR family transcriptional regulator	VANCOMYCIN	-0.885165	0.957896
KPNIH1_11655 - AraC family transcriptional regulator	VANCOMYCIN	-1.75979	0.663676
KPNIH1_11670 - transcriptional regulator	VANCOMYCIN	1.11757	0.917749
KPNIH1_11675 - LysR family transcriptional regulator	VANCOMYCIN	-0.0187915	0.996562
KPNIH1_11690 - TetR family transcriptional regulator	VANCOMYCIN	0.177002	0.994807
KPNIH1_11695 - NADPH-quinone reductase	VANCOMYCIN	1.02024	0.933149
KPNIH1_11700 - aspartate aminotransferase	VANCOMYCIN	-0.183636	0.994807
KPNIH1_11705 - methionine-binding protein	VANCOMYCIN	0.344909	0.994807
KPNIH1_11710 - methionine ABC transporter ATP-binding protein	VANCOMYCIN	1.57839	0.760626
KPNIH1_11715 - methionine ABC transporter permease	VANCOMYCIN	-0.804012	0.971745
KPNIH1_11720 - aromatic amino acid aminotransferase	VANCOMYCIN	-0.0983827	0.994807
KPNIH1_11725 - membrane protein	VANCOMYCIN	0.537913	0.993625
KPNIH1_11730 - AsnC family transcriptional regulator	VANCOMYCIN	0.060484	0.996562
KPNIH1_11735 - aromatic amino acid transporter	VANCOMYCIN	-0.97428	0.941407
KPNIH1_11740 - membrane protein	VANCOMYCIN	-0.532273	0.993625
KPNIH1_11745 - hypothetical protein	VANCOMYCIN	0.95514	0.94845
KPNIH1_11750 - oxidoreductase	VANCOMYCIN	0.661464	0.989474
KPNIH1_11760 zntB zinc transporter	VANCOMYCIN	0.683307	0.989474
KPNIH1_11765 - ATP-dependent RNA helicase DbpA	VANCOMYCIN	0.298338	0.994807
KPNIH1_11770 - tRNA 2-thiocytidine biosynthesis protein TtcA	VANCOMYCIN	-0.998317	0.93423
KPNIH1_11775 - universal stress protein F	VANCOMYCIN	-0.398644	0.994807
KPNIH1_11780 - lysine tRNA synthetase	VANCOMYCIN	0.197775	0.994807
KPNIH1_11790 - porin	VANCOMYCIN	2.91898	0.122542
KPNIH1_11795 - pyruvate-flavodoxin oxidoreductase	VANCOMYCIN	2.15041	0.463928
KPNIH1_11810 - lactate dehydrogenase	VANCOMYCIN	-0.113588	0.994807
KPNIH1_11815 - alkaline phosphatase	VANCOMYCIN	-0.344158	0.994807
KPNIH1_11820 - hypothetical protein	VANCOMYCIN	-0.499699	0.993625
KPNIH1_11825 - lipoprotein	VANCOMYCIN	-0.397274	0.994807
KPNIH1_11835 - transcriptional regulator	VANCOMYCIN	-0.820481	0.966639
KPNIH1_11840 - aldehyde dehydrogenase	VANCOMYCIN	-0.754994	0.985849
KPNIH1_11845 - 2-dehydropantoate 2-reductase	VANCOMYCIN	1.20102	0.901247
KPNIH1_11855 tynA tyramine oxidase	VANCOMYCIN	0.304686	0.994807
KPNIH1_11860 - enoyl-CoA hydratase	VANCOMYCIN	-0.908095	0.957896
KPNIH1_11865 paaA ATPase AAA	VANCOMYCIN	0.944611	0.953685
KPNIH1_11870 paaB phenylacetate-CoA oxygenase	VANCOMYCIN	-0.98083	0.941407
KPNIH1_11875 - phenylacetic acid degradation protein	VANCOMYCIN	-0.174069	0.994807
KPNIH1_11880 - phenylacetic acid degradation protein	VANCOMYCIN	-0.35661	0.994807
KPNIH1_11885 - phenylacetic acid degradation protein	VANCOMYCIN	-0.654947	0.989474
KPNIH1_11890 - 2,3-dehydroadipyl-CoA hydratase	VANCOMYCIN	0.526414	0.993625
KPNIH1_11895 - enoyl-CoA hydratase	VANCOMYCIN	-0.147939	0.994807
KPNIH1_11900 - 3-hydroxyacyl-CoA dehydrogenase	VANCOMYCIN	0.123066	0.994807
KPNIH1_11910 - beta-ketoadipyl CoA thiolase	VANCOMYCIN	1.48761	0.807731
KPNIH1_11915 - phenylacetate--CoA ligase	VANCOMYCIN	0.0259731	0.996562
KPNIH1_11920 - phenylacetic acid degradation protein	VANCOMYCIN	2.61973	0.213746
KPNIH1_11930 - hypothetical protein	VANCOMYCIN	1.29035	0.870912
KPNIH1_11950 - transporter	VANCOMYCIN	0.142686	0.994807
KPNIH1_11955 - DSBA oxidoreductase	VANCOMYCIN	0.806728	0.972208
KPNIH1_11960 - major facilitator transporter	VANCOMYCIN	0.231312	0.994807
KPNIH1_11970 - LysR family transcriptional regulator	VANCOMYCIN	0.400574	0.994807
KPNIH1_11975 - aldo/keto reductase	VANCOMYCIN	-2.01923	0.543365
KPNIH1_11980 - glutamate dehydrogenase	VANCOMYCIN	-1.17744	0.901247
KPNIH1_11990 argD acetylornithine aminotransferase	VANCOMYCIN	-0.0350995	0.996562
KPNIH1_11995 - arginine N-succinyltransferase	VANCOMYCIN	0.732994	0.989474
KPNIH1_12000 astD succinylglutamate-semialdehyde dehydrogenase	VANCOMYCIN	-0.661847	0.989474
KPNIH1_12005 - N-succinylarginine dihydrolase	VANCOMYCIN	-1.04305	0.918705
KPNIH1_12010 - succinylglutamate desuccinylase	VANCOMYCIN	0.301232	0.994807
KPNIH1_12015 - amino acid transporter	VANCOMYCIN	-0.0145444	0.996562
KPNIH1_12020 - major facilitator transporter	VANCOMYCIN	0.262538	0.994807
KPNIH1_12035 - aldehyde dehydrogenase	VANCOMYCIN	-0.152796	0.994807
KPNIH1_12040 - glyceraldehyde-3-phosphate dehydrogenase	VANCOMYCIN	0.0295413	0.996562
KPNIH1_12050 - hypothetical protein	VANCOMYCIN	0.570324	0.993625
KPNIH1_12055 - hypothetical protein	VANCOMYCIN	-0.0671886	0.994807
KPNIH1_12060 - hypothetical protein	VANCOMYCIN	0.675057	0.989474
KPNIH1_12065 - membrane protein	VANCOMYCIN	-0.580449	0.993625
KPNIH1_12070 - hypothetical protein	VANCOMYCIN	-0.333583	0.994807
KPNIH1_12080 - magnesium transporter CorA	VANCOMYCIN	-1.22173	0.891114
KPNIH1_12085 - bifunctional beta-cystathionase/maltose regulon regulatory protein	VANCOMYCIN	-0.422409	0.994807
KPNIH1_12090 - bifunctional PTS system maltose and glucose-specific transporter subunits IICB	VANCOMYCIN	0.12689	0.994807
KPNIH1_12095 - transcriptional regulator	VANCOMYCIN	-0.161348	0.994807
KPNIH1_12100 - hypothetical protein	VANCOMYCIN	0.293678	0.994807
KPNIH1_12105 - mannose-6-phosphate isomerase	VANCOMYCIN	-1.02471	0.928593
KPNIH1_12110 - fumarate hydratase	VANCOMYCIN	0.481099	0.994807
KPNIH1_12115 fumC fumarate hydratase	VANCOMYCIN	1.43201	0.835724
KPNIH1_12120 - DNA replication terminus site-binding protein	VANCOMYCIN	0.0717575	0.996562
KPNIH1_12125 - sensor protein RstB	VANCOMYCIN	1.71358	0.683377
KPNIH1_12130 - hypothetical protein	VANCOMYCIN	0.66832	0.989474
KPNIH1_12135 - transcriptional regulator	VANCOMYCIN	0.649475	0.989474
KPNIH1_12145 - dihydromonapterin reductase	VANCOMYCIN	-2.77103	0.173391
KPNIH1_12150 - arginine:ornithine antiporter	VANCOMYCIN	-0.348819	0.994807
KPNIH1_12155 - hypothetical protein	VANCOMYCIN	-0.983443	0.941407
KPNIH1_12160 pntA NAD(P) transhydrogenase subunit alpha	VANCOMYCIN	0.0728456	0.996562
KPNIH1_12170 - hypothetical protein	VANCOMYCIN	1.36325	0.861217
KPNIH1_12175 - universal stress protein UspE	VANCOMYCIN	-1.15592	0.903012
KPNIH1_12180 - transcriptional regulator	VANCOMYCIN	-0.304173	0.994807
KPNIH1_12195 - transporter	VANCOMYCIN	1.31476	0.864606
KPNIH1_12200 - amidohydrolase (pseudogene)	VANCOMYCIN	0.130096	0.994807
KPNIH1_12205 - peptidase M20	VANCOMYCIN	1.18261	0.903012
KPNIH1_12210 - transcriptional regulator	VANCOMYCIN	0.671913	0.989474
KPNIH1_12215 - DNA endonuclease SmrA	VANCOMYCIN	1.09724	0.918705
KPNIH1_12220 - IclR family transcriptional regulator	VANCOMYCIN	0.211886	0.994807
KPNIH1_12225 - 3-oxoadipate CoA-transferase	VANCOMYCIN	-1.38327	0.849313
KPNIH1_12230 - 3-oxoadipate CoA-transferase	VANCOMYCIN	-1.52607	0.773008
KPNIH1_12235 - beta-ketoadipyl CoA thiolase	VANCOMYCIN	0.368924	0.994807
KPNIH1_12240 - 3-carboxy-cis,cis-muconate cycloisomerase	VANCOMYCIN	-0.0387429	0.996562
KPNIH1_12250 - 4-carboxymuconolactone decarboxylase	VANCOMYCIN	-0.382019	0.994807
KPNIH1_12255 - mechanosensitive ion channel protein MscS	VANCOMYCIN	-0.651786	0.989474
KPNIH1_12265 - citrate:succinate antiporter	VANCOMYCIN	-0.156709	0.994807
KPNIH1_12270 - NADH:flavin oxidoreductase	VANCOMYCIN	0.161618	0.994807
KPNIH1_12275 - thiamine biosynthesis protein ApbE	VANCOMYCIN	0.0187378	0.996675
KPNIH1_12280 - transcriptional regulator	VANCOMYCIN	-0.324849	0.994807
KPNIH1_12285 - histidine kinase	VANCOMYCIN	-0.875559	0.961056
KPNIH1_12290 - hypothetical protein	VANCOMYCIN	-0.359094	0.994807
KPNIH1_12295 - GckR family protein	VANCOMYCIN	0.181808	0.994807
KPNIH1_12300 - malate:quinone oxidoreductase	VANCOMYCIN	0.366005	0.994807
KPNIH1_12305 - LysR family transcriptional regulator	VANCOMYCIN	1.12538	0.917749
KPNIH1_12310 - malonate decarboxylase subunit epsilon	VANCOMYCIN	-0.634799	0.989474
KPNIH1_12315 - phosphoribosyl-dephospho-CoA transferase	VANCOMYCIN	0.0479254	0.996562
KPNIH1_12325 - malonate decarboxylase subunit gamma	VANCOMYCIN	0.468234	0.994807
KPNIH1_12345 - malonate decarboxylase subunit alpha	VANCOMYCIN	1.47198	0.816935
KPNIH1_12350 - pheromone autoinducer 2 transporter	VANCOMYCIN	-0.219042	0.994807
KPNIH1_12355 - multidrug transporter	VANCOMYCIN	1.67333	0.706046
KPNIH1_12370 - serine protease	VANCOMYCIN	-0.939726	0.945777
KPNIH1_12390 - peptidase M32	VANCOMYCIN	-0.889196	0.957896
KPNIH1_12395 - membrane protein	VANCOMYCIN	1.05275	0.925412
KPNIH1_12400 - LysR family transcriptional regulator	VANCOMYCIN	0.755788	0.989474
KPNIH1_12405 - transcriptional regulator	VANCOMYCIN	0.554455	0.993625
KPNIH1_12410 - dethiobiotin synthetase	VANCOMYCIN	0.10757	0.994807
KPNIH1_12415 - voltage-gated chloride channel protein ClcB	VANCOMYCIN	0.55022	0.993625
KPNIH1_12420 - twin-argninine leader-binding protein DmsD	VANCOMYCIN	-0.879213	0.961056
KPNIH1_12430 - dimethyl sulfoxide reductase	VANCOMYCIN	0.29227	0.994807
KPNIH1_12435 - dimethyl sulfoxide reductase	VANCOMYCIN	-0.7316	0.989474
KPNIH1_12450 - spermidine acetyltransferase	VANCOMYCIN	1.42744	0.835724
KPNIH1_12455 - hypothetical protein	VANCOMYCIN	0.642046	0.989474
KPNIH1_12460 - hypothetical protein	VANCOMYCIN	1.19467	0.901247
KPNIH1_12465 - L-galactonate transporter	VANCOMYCIN	-0.646131	0.989474
KPNIH1_12470 - D-mannonate oxidoreductase	VANCOMYCIN	-0.193294	0.994807
KPNIH1_12475 - universal stress protein UspG	VANCOMYCIN	0.566002	0.993625
KPNIH1_12480 - GntR family transcriptional regulator	VANCOMYCIN	-0.29101	0.994807
KPNIH1_12485 - malonic semialdehyde reductase	VANCOMYCIN	-0.284379	0.994807
KPNIH1_12490 - dipeptidyl carboxypeptidase II	VANCOMYCIN	-0.291227	0.994807
KPNIH1_12495 - hypothetical protein	VANCOMYCIN	-0.489247	0.994261
KPNIH1_12500 - AraC family transcriptional regulator	VANCOMYCIN	-0.463328	0.994807
KPNIH1_12505 - hypothetical protein	VANCOMYCIN	0.0211831	0.996562
KPNIH1_12510 - LuxR family transcriptional regulator	VANCOMYCIN	-0.538343	0.993625
KPNIH1_12525 - heat-shock protein	VANCOMYCIN	0.516677	0.993625
KPNIH1_12530 - competence protein ComA	VANCOMYCIN	0.634835	0.989474
KPNIH1_12535 - diguanylate phosphodiesterase	VANCOMYCIN	0.247175	0.994807
KPNIH1_12545 - transposase	VANCOMYCIN	0.162891	0.994807
KPNIH1_12555 - AraC family transcriptional regulator	VANCOMYCIN	-0.264689	0.994807
KPNIH1_12560 - transporter	VANCOMYCIN	-0.620493	0.989474
KPNIH1_12565 - hypothetical protein	VANCOMYCIN	0.0876579	0.994807
KPNIH1_12575 - membrane protein	VANCOMYCIN	-1.33782	0.861217
KPNIH1_12580 - oxidoreductase	VANCOMYCIN	-0.314729	0.994807
KPNIH1_12585 - DeoR faimly transcriptional regulator	VANCOMYCIN	0.891973	0.961056
KPNIH1_12590 - beta-lactamase TEM	VANCOMYCIN	-1.34322	0.861217
KPNIH1_12600 - hypothetical protein	VANCOMYCIN	0.177405	0.994807
KPNIH1_12605 lacY galactoside permease	VANCOMYCIN	-1.03084	0.925721
KPNIH1_12610 lacZ beta-D-galactosidase	VANCOMYCIN	0.568371	0.993625
KPNIH1_12615 - LacI family transcriptional regulator	VANCOMYCIN	-0.387137	0.994807
KPNIH1_12625 - hypothetical protein	VANCOMYCIN	0.673588	0.989474
KPNIH1_12630 ftrA transcriptional regulator	VANCOMYCIN	0.0591092	0.996562
KPNIH1_12640 - methionine synthase	VANCOMYCIN	1.14257	0.906115
KPNIH1_12645 - branched-chain amino acid ABC transporter substrate-binding protein	VANCOMYCIN	0.715728	0.989474
KPNIH1_12650 - urea ABC transporter permease	VANCOMYCIN	0.289056	0.994807
KPNIH1_12655 - amino acid ABC transporter permease	VANCOMYCIN	0.908793	0.957896
KPNIH1_12660 - urea ABC transporter ATP-binding protein	VANCOMYCIN	-0.072825	0.994807
KPNIH1_12675 - transporter	VANCOMYCIN	-0.861665	0.964664
KPNIH1_12680 - acetylserine transporter	VANCOMYCIN	-1.34873	0.861217
KPNIH1_12690 - transcriptional regulator	VANCOMYCIN	-0.429288	0.994807
KPNIH1_12695 - transcriptional regulator	VANCOMYCIN	-0.628462	0.989474
KPNIH1_12705 - hypothetical protein	VANCOMYCIN	0.37163	0.994807
KPNIH1_12710 - arabinose transporter	VANCOMYCIN	-1.0849	0.918705
KPNIH1_12715 - isomerase	VANCOMYCIN	-0.480769	0.994807
KPNIH1_12725 - hypothetical protein	VANCOMYCIN	-0.7221	0.989474
KPNIH1_12730 - glycosyl hydrolase	VANCOMYCIN	-0.681259	0.989474
KPNIH1_12735 - sodium:solute symporter	VANCOMYCIN	0.894673	0.961056
KPNIH1_12745 - DhaT	VANCOMYCIN	-1.07776	0.918705
KPNIH1_12750 - membrane protein	VANCOMYCIN	-0.720656	0.989474
KPNIH1_12755 pdxA 4-hydroxythreonine-4-phosphate dehydrogenase	VANCOMYCIN	-0.655905	0.989474
KPNIH1_12760 - DeoR faimly transcriptional regulator	VANCOMYCIN	0.739746	0.989474
KPNIH1_12765 ldh lactate dehydrogenase	VANCOMYCIN	-1.23922	0.883098
KPNIH1_12775 - LysR family transcriptional regulator	VANCOMYCIN	-1.33984	0.861217
KPNIH1_12780 - succinate dehydrogenase	VANCOMYCIN	-0.837909	0.966639
KPNIH1_12785 - glutaminase	VANCOMYCIN	-1.29575	0.864606
KPNIH1_12790 - hypothetical protein	VANCOMYCIN	-0.915841	0.955501
KPNIH1_12795 - diguanylate cyclase	VANCOMYCIN	0.702196	0.989474
KPNIH1_12800 - GCN5 family acetyltransferase	VANCOMYCIN	-0.365916	0.994807
KPNIH1_12805 - altronate oxidoreductase	VANCOMYCIN	-0.44127	0.994807
KPNIH1_12810 - GNAT family acetyltransferase	VANCOMYCIN	-1.23577	0.883098
KPNIH1_12825 - hypothetical protein	VANCOMYCIN	-1.30504	0.864606
KPNIH1_12835 - Hcp1 family type VI secretion system effector	VANCOMYCIN	0.665775	0.989474
KPNIH1_12845 - carboxymuconolactone decarboxylase	VANCOMYCIN	0.0019551	0.996698
KPNIH1_12850 - trans-aconitate methyltransferase	VANCOMYCIN	1.11274	0.917749
KPNIH1_12855 - hypothetical protein	VANCOMYCIN	0.0442505	0.996562
KPNIH1_12865 - prolyl endopeptidase	VANCOMYCIN	1.05237	0.925412
KPNIH1_12870 - sugar transporter	VANCOMYCIN	1.10894	0.917749
KPNIH1_12880 - 2-nitropropane dioxygenase	VANCOMYCIN	-2.17484	0.442275
KPNIH1_12895 - metal ABC transporter substrate-binding protein	VANCOMYCIN	1.05525	0.925412
KPNIH1_12900 - 2-oxobutyrate oxidase	VANCOMYCIN	0.497859	0.994807
KPNIH1_12910 - cupin	VANCOMYCIN	0.840815	0.966639
KPNIH1_12920 - AraC family transcriptional regulator	VANCOMYCIN	-1.22979	0.883199
KPNIH1_12925 - major facilitator transporter	VANCOMYCIN	-0.891091	0.957896
KPNIH1_12935 - (2Fe-2S)-binding protein	VANCOMYCIN	-0.893338	0.957896
KPNIH1_12940 - LysR family transcriptional regulator	VANCOMYCIN	-0.630151	0.989474
KPNIH1_12950 - xanthine permease XanP	VANCOMYCIN	0.61366	0.989474
KPNIH1_12955 - OHCU decarboxylase	VANCOMYCIN	0.247179	0.994807
KPNIH1_12970 - serine/threonine protein kinase	VANCOMYCIN	0.110372	0.994807
KPNIH1_12975 - hypothetical protein	VANCOMYCIN	0.199336	0.994807
KPNIH1_12980 - fimbrial protein	VANCOMYCIN	-1.68816	0.686653
KPNIH1_12985 - fimbrial protein	VANCOMYCIN	-0.408492	0.994807
KPNIH1_12990 - fimbrial protein	VANCOMYCIN	0.749162	0.989474
KPNIH1_12995 - fimbrial protein	VANCOMYCIN	1.14396	0.906115
KPNIH1_13000 - hypothetical protein	VANCOMYCIN	-0.944203	0.945261
KPNIH1_13005 - methionine aminopeptidase	VANCOMYCIN	1.45529	0.824588
KPNIH1_13010 - hypothetical protein	VANCOMYCIN	-1.40273	0.835724
KPNIH1_13015 - hypothetical protein	VANCOMYCIN	-1.0065	0.933149
KPNIH1_13020 - diguanylate cyclase	VANCOMYCIN	0.090081	0.994807
KPNIH1_13025 - Salmochelin siderophore protein IroE	VANCOMYCIN	0.973621	0.944953
KPNIH1_13035 - hypothetical protein	VANCOMYCIN	-0.674144	0.989474
KPNIH1_13040 - PTS sugar transporter subunit IIA	VANCOMYCIN	0.09813	0.994807
KPNIH1_13045 - major facilitator transporter	VANCOMYCIN	1.05287	0.925412
KPNIH1_13050 - 6-phospho-alpha-glucosidase	VANCOMYCIN	1.85626	0.648297
KPNIH1_13055 - PTS glucose transporter subunit IIBC	VANCOMYCIN	-0.337964	0.994807
KPNIH1_13065 - membrane protein	VANCOMYCIN	-0.627225	0.989474
KPNIH1_13070 - LysR family transcriptional regulator	VANCOMYCIN	0.335096	0.994807
KPNIH1_13080 - sugar diacid utilization regulator	VANCOMYCIN	-1.07196	0.918705
KPNIH1_13085 - glycerate kinase	VANCOMYCIN	0.873051	0.966639
KPNIH1_13090 - MFS transporter	VANCOMYCIN	0.734321	0.989474
KPNIH1_13100 - MFS transporter	VANCOMYCIN	-0.0337908	0.996562
KPNIH1_13105 - acetyl-CoA acetyltransferase	VANCOMYCIN	-0.0540617	0.996562
KPNIH1_13115 - CoA-transferase	VANCOMYCIN	-1.43437	0.824588
KPNIH1_13120 - AMP-dependent synthetase	VANCOMYCIN	-1.26023	0.871465
KPNIH1_13125 - glyoxalase	VANCOMYCIN	-1.25921	0.871465
KPNIH1_13135 - carbohydrate kinase	VANCOMYCIN	-1.04826	0.918705
KPNIH1_13150 - deoxyribose-phosphate aldolase	VANCOMYCIN	0.616106	0.989474
KPNIH1_13155 - pentose kinase	VANCOMYCIN	0.655927	0.989474
KPNIH1_13160 - alkaline phosphatase	VANCOMYCIN	0.317458	0.994807
KPNIH1_13165 - AraC family transcriptional regulator	VANCOMYCIN	0.456412	0.994807
KPNIH1_13170 - hypothetical protein	VANCOMYCIN	-0.497777	0.993625
KPNIH1_13175 - membrane protein	VANCOMYCIN	1.58175	0.75915
KPNIH1_13180 - hypothetical protein	VANCOMYCIN	0.277229	0.994807
KPNIH1_13185 - AraC family transcriptional regulator	VANCOMYCIN	-0.860151	0.964664
KPNIH1_13190 - glyceraldehyde-3-phosphate dehydrogenase	VANCOMYCIN	-1.14464	0.906115
KPNIH1_13200 - transcriptional regulator	VANCOMYCIN	1.03921	0.929593
KPNIH1_13205 - hypothetical protein	VANCOMYCIN	-0.277777	0.994807
KPNIH1_13210 - GCN5 family acetyltransferase	VANCOMYCIN	0.12513	0.994807
KPNIH1_13215 - alcohol dehydrogenase	VANCOMYCIN	0.356161	0.994807
KPNIH1_13220 - lactonase	VANCOMYCIN	0.168517	0.994807
KPNIH1_13225 - aldo/keto reductase	VANCOMYCIN	0.306869	0.994807
KPNIH1_13230 - oxidoreductase	VANCOMYCIN	-0.288944	0.994807
KPNIH1_13235 - LysR family transcriptional regulator	VANCOMYCIN	0.552496	0.993625
KPNIH1_13240 - hypothetical protein	VANCOMYCIN	-0.818443	0.966639
KPNIH1_13245 - transcriptional regulator	VANCOMYCIN	-1.64149	0.711009
KPNIH1_13250 - histidine kinase	VANCOMYCIN	0.190409	0.994807
KPNIH1_13255 - ABC transporter substrate-binding protein	VANCOMYCIN	-0.062581	0.994807
KPNIH1_13260 - phosphoglycerate transporter	VANCOMYCIN	0.233029	0.994807
KPNIH1_13265 - peptidoglycan-binding protein	VANCOMYCIN	-0.0333686	0.996562
KPNIH1_13270 - alpha/beta hydrolase	VANCOMYCIN	0.727199	0.989474
KPNIH1_13275 - TenA family transcriptional regulator	VANCOMYCIN	-0.124427	0.994807
KPNIH1_13280 - BtpA family membrane complex biogenesis protein	VANCOMYCIN	-1.06861	0.918705
KPNIH1_13285 - carbohydrate kinase	VANCOMYCIN	0.658352	0.989474
KPNIH1_13290 - sugar ABC transporter substrate-binding protein	VANCOMYCIN	-1.28583	0.870912
KPNIH1_13295 - cytochrome C peroxidase	VANCOMYCIN	-0.516286	0.993625
KPNIH1_13300 - ABC transporter ATP-binding protein	VANCOMYCIN	0.937827	0.955501
KPNIH1_13305 - ABC transporter permease	VANCOMYCIN	1.34667	0.861217
KPNIH1_13310 - aryldialkylphosphatase	VANCOMYCIN	-0.694301	0.989474
KPNIH1_13315 - hypothetical protein	VANCOMYCIN	0.894892	0.961056
KPNIH1_13320 - peptidase M20	VANCOMYCIN	0.327584	0.994807
KPNIH1_13330 - beta-lactamase	VANCOMYCIN	0.596777	0.993625
KPNIH1_13335 - LysR family transcriptional regulator	VANCOMYCIN	-0.261254	0.994807
KPNIH1_13340 - LysR family transcriptional regulator	VANCOMYCIN	0.241932	0.994807
KPNIH1_13345 - MFS transporter	VANCOMYCIN	0.351195	0.994807
KPNIH1_13350 - lysine transporter LysE	VANCOMYCIN	-0.720104	0.989474
KPNIH1_13355 - PTS fructose transporter subunit IIC	VANCOMYCIN	0.299254	0.994807
KPNIH1_13360 - PTS fructose transporter subunit IIB	VANCOMYCIN	0.0108211	0.998906
KPNIH1_13365 - transposase	VANCOMYCIN	0.522287	0.993625
KPNIH1_13370 - FrvA	VANCOMYCIN	-0.184056	0.994807
KPNIH1_13375 - allulose-6-phosphate 3-epimerase	VANCOMYCIN	-2.18025	0.440616
KPNIH1_13380 - PTS beta-glucoside transporter subunit IIBC	VANCOMYCIN	0.933058	0.956231
KPNIH1_13390 cmtB PTS system mannitol-specific transporter subunit IIA	VANCOMYCIN	-0.0493366	0.996562
KPNIH1_13395 - LacI family transcriptional regulator	VANCOMYCIN	-3.42505	0.0380004
KPNIH1_13400 - hypothetical protein	VANCOMYCIN	0.813445	0.971989
KPNIH1_13405 - MFS transporter	VANCOMYCIN	-0.519994	0.993625
KPNIH1_13410 - acetyltransferase	VANCOMYCIN	0.454332	0.994807
KPNIH1_13415 - hypothetical protein	VANCOMYCIN	-0.127954	0.994807
KPNIH1_13420 - TetR family transcriptional regulator	VANCOMYCIN	1.45422	0.824588
KPNIH1_13425 - spermidine/putrescine ABC transporter	VANCOMYCIN	0.662514	0.989474
KPNIH1_13435 - sugar transporter	VANCOMYCIN	0.793685	0.981145
KPNIH1_13440 - hypothetical protein	VANCOMYCIN	0.288224	0.994807
KPNIH1_13445 - oxidoreductase	VANCOMYCIN	-1.1233	0.906115
KPNIH1_13455 - transcriptional regulator	VANCOMYCIN	0.39962	0.994807
KPNIH1_13460 - diguanylate cyclase	VANCOMYCIN	-1.11319	0.914989
KPNIH1_13465 - allantoate amidohydrolase	VANCOMYCIN	0.695055	0.989474
KPNIH1_13470 - aminotransferase V	VANCOMYCIN	2.67373	0.209267
KPNIH1_13485 - hypothetical protein	VANCOMYCIN	-1.75618	0.663761
KPNIH1_13495 - polar amino acid ABC transporter permease	VANCOMYCIN	-1.17191	0.901247
KPNIH1_13505 - RpiR family transcriptional regulator	VANCOMYCIN	0.407709	0.994807
KPNIH1_13510 - gamma-glutamyltransferase	VANCOMYCIN	1.39893	0.850341
KPNIH1_13515 - hypothetical protein	VANCOMYCIN	-0.265846	0.994807
KPNIH1_13520 - amidase	VANCOMYCIN	-0.0989935	0.994807
KPNIH1_13530 - acyltransferase	VANCOMYCIN	2.11553	0.482002
KPNIH1_13535 - aspartate-semialdehyde dehydrogenase	VANCOMYCIN	0.138298	0.994807
KPNIH1_13540 - HxlR family transcriptional regulator	VANCOMYCIN	-1.40415	0.835724
KPNIH1_13550 - DSBA oxidoreductase	VANCOMYCIN	1.47796	0.813931
KPNIH1_13555 - 3-oxoacyl-ACP synthase	VANCOMYCIN	-0.884059	0.957896
KPNIH1_13575 - hypothetical protein	VANCOMYCIN	-1.2773	0.870912
KPNIH1_13580 - hypothetical protein	VANCOMYCIN	-0.376844	0.994807
KPNIH1_13585 - AraC family transcriptional regulator	VANCOMYCIN	-1.30031	0.864606
KPNIH1_13590 - glutamine amidotransferase	VANCOMYCIN	0.403563	0.994807
KPNIH1_13595 - hypothetical protein	VANCOMYCIN	-1.08955	0.917749
KPNIH1_13600 - FMN-dependent NADH-azoreductase	VANCOMYCIN	0.688381	0.989474
KPNIH1_13605 - alpha/beta hydrolase	VANCOMYCIN	0.556611	0.993625
KPNIH1_13610 - AraC family transcriptional regulator	VANCOMYCIN	0.122812	0.994807
KPNIH1_13615 - histidine phosphatase	VANCOMYCIN	-1.20003	0.900129
KPNIH1_13620 - glycosyl transferase family 1	VANCOMYCIN	0.583286	0.993625
KPNIH1_13625 - AraC family transcriptional regulator	VANCOMYCIN	-0.377018	0.994807
KPNIH1_13630 - membrane protein	VANCOMYCIN	0.358682	0.994807
KPNIH1_13635 - allantoinase	VANCOMYCIN	1.00869	0.939213
KPNIH1_13645 - GntR family transcriptional regulator	VANCOMYCIN	0.544694	0.993625
KPNIH1_13650 - nitrate reductase	VANCOMYCIN	-0.446916	0.994807
KPNIH1_13655 - guanine deaminase	VANCOMYCIN	-1.61701	0.725345
KPNIH1_13660 - diguanylate cyclase	VANCOMYCIN	2.14041	0.465627
KPNIH1_13665 - LacI family transcriptional regulator	VANCOMYCIN	0.403533	0.994807
KPNIH1_13670 - AP endonuclease	VANCOMYCIN	1.42251	0.835724
KPNIH1_13675 - oxidoreductase	VANCOMYCIN	-0.0795784	0.994807
KPNIH1_13690 - thiaminase	VANCOMYCIN	0.502624	0.994807
KPNIH1_13695 - ABC transporter ATPase	VANCOMYCIN	0.61498	0.989474
KPNIH1_13700 - ABC transporter permease	VANCOMYCIN	-0.656582	0.989474
KPNIH1_13705 - thiamine biosynthesis protein	VANCOMYCIN	-1.5277	0.773008
KPNIH1_13710 - diaminobutyrate--2-oxoglutarate aminotransferase	VANCOMYCIN	-0.421841	0.994807
KPNIH1_13715 - 2,4-diaminobutyrate decarboxylase	VANCOMYCIN	1.63785	0.725345
KPNIH1_13725 - cytochrome C biogenesis protein	VANCOMYCIN	0.143919	0.994807
KPNIH1_13735 - chemotaxis protein CheY	VANCOMYCIN	1.04181	0.928593
KPNIH1_13740 - alpha/beta hydrolase	VANCOMYCIN	-0.184711	0.994807
KPNIH1_13755 - pyrroloquinoline quinone biosynthesis protein PqqB	VANCOMYCIN	-1.77667	0.655069
KPNIH1_13770 - pyrroloquinoline quinone biosynthesis protein PqqE	VANCOMYCIN	-0.336535	0.994807
KPNIH1_13775 - pyrroloquinoline quinone biosynthesis protein PqqF	VANCOMYCIN	-0.53995	0.993625
KPNIH1_13785 - penicillin-binding protein	VANCOMYCIN	0.598795	0.993625
KPNIH1_13790 - membrane protein	VANCOMYCIN	-1.61213	0.725345
KPNIH1_13795 - hypothetical protein	VANCOMYCIN	-0.655157	0.989474
KPNIH1_13800 - LysR family transcriptional regulator	VANCOMYCIN	0.173379	0.994807
KPNIH1_13805 - peroxidase	VANCOMYCIN	0.770509	0.985849
KPNIH1_13810 - ATPase	VANCOMYCIN	0.273238	0.994807
KPNIH1_13815 - magnesium transport protein MgtC	VANCOMYCIN	-0.50902	0.993625
KPNIH1_13830 - CbbBc protein	VANCOMYCIN	-0.214137	0.994807
KPNIH1_13835 - hypothetical protein	VANCOMYCIN	0.308734	0.994807
KPNIH1_13840 - cobalt transporter	VANCOMYCIN	0.365637	0.994807
KPNIH1_13845 - amino acid ABC transporter substrate-binding protein	VANCOMYCIN	-0.346505	0.994807
KPNIH1_13850 - histidine kinase	VANCOMYCIN	-0.608759	0.989474
KPNIH1_13855 - peroxiredoxin OsmC	VANCOMYCIN	0.0921287	0.994807
KPNIH1_13865 - hypothetical protein	VANCOMYCIN	-0.836824	0.966639
KPNIH1_13870 - transposase	VANCOMYCIN	0.251753	0.994807
KPNIH1_13875 - hypothetical protein	VANCOMYCIN	0.420672	0.994807
KPNIH1_13880 - membrane protein	VANCOMYCIN	1.2972	0.870912
KPNIH1_13890 - short-chain dehydrogenase	VANCOMYCIN	0.74088	0.989474
KPNIH1_13895 - glycosidase	VANCOMYCIN	-0.0625087	0.994807
KPNIH1_13905 - hypothetical protein	VANCOMYCIN	-0.508895	0.993625
KPNIH1_13910 - transporter	VANCOMYCIN	1.85486	0.648297
KPNIH1_13920 - oxidoreductase	VANCOMYCIN	-2.32161	0.345573
KPNIH1_13925 - hypothetical protein	VANCOMYCIN	0.154103	0.994807
KPNIH1_13930 - LysR family transcriptional regulator	VANCOMYCIN	-0.353161	0.994807
KPNIH1_13935 - beta-lactamase	VANCOMYCIN	-0.576026	0.993625
KPNIH1_13945 - NAD-dependent malic enzyme	VANCOMYCIN	0.0831185	0.994807
KPNIH1_13950 - glycosyl transferase	VANCOMYCIN	0.307992	0.994807
KPNIH1_13955 - ABC transporter	VANCOMYCIN	-0.834892	0.966639
KPNIH1_13960 - MarR family transcriptional regulator	VANCOMYCIN	0.457317	0.994807
KPNIH1_13965 - potassium ABC transporter ATPase	VANCOMYCIN	-0.692087	0.989474
KPNIH1_13970 - ethanol-active dehydrogenase/acetaldehyde-active reductase	VANCOMYCIN	-1.41185	0.835724
KPNIH1_13975 - ABC transporter substrate-binding protein	VANCOMYCIN	-0.143224	0.994807
KPNIH1_13980 - peptide ABC transporter permease	VANCOMYCIN	-0.181303	0.994807
KPNIH1_13995 - luciferase	VANCOMYCIN	0.0947461	0.994807
KPNIH1_14000 - alkylhydroperoxidase	VANCOMYCIN	-0.327199	0.994807
KPNIH1_14005 - MFS transporter	VANCOMYCIN	1.73752	0.676276
KPNIH1_14010 - hypothetical protein	VANCOMYCIN	-0.414028	0.994807
KPNIH1_14015 - polyphosphate kinase	VANCOMYCIN	-1.32653	0.861217
KPNIH1_14020 - hypothetical protein	VANCOMYCIN	0.230453	0.994807
KPNIH1_14025 - formate dehydrogenase	VANCOMYCIN	-1.25379	0.872881
KPNIH1_14035 - formate dehydrogenase	VANCOMYCIN	-0.227013	0.994807
KPNIH1_14045 - aromatic amino acid exporter	VANCOMYCIN	-0.192035	0.994807
KPNIH1_14050 benD 1,6-dihydroxycyclohexa-2,4-diene-1-carboxylate dehydrogenase	VANCOMYCIN	-0.172686	0.994807
KPNIH1_14055 - NADH oxidase	VANCOMYCIN	0.417269	0.994807
KPNIH1_14060 - benzene 1,2-dioxygenase	VANCOMYCIN	-2.4028	0.308983
KPNIH1_14065 - benzene 1,2-dioxygenase	VANCOMYCIN	0.458212	0.994807
KPNIH1_14070 - catechol 1,2-dioxygenase	VANCOMYCIN	-0.715714	0.989474
KPNIH1_14075 - muconolactone delta-isomerase	VANCOMYCIN	-1.89726	0.600254
KPNIH1_14080 - muconate cycloisomerase	VANCOMYCIN	0.250765	0.994807
KPNIH1_14085 - IclR family transcriptional regulator	VANCOMYCIN	-0.383808	0.994807
KPNIH1_14090 - methyl viologen resistance protein SmvA	VANCOMYCIN	-0.302038	0.994807
KPNIH1_14095 - TetR family transcriptional regulator	VANCOMYCIN	-0.517829	0.993625
KPNIH1_14100 - nitrate/nitrite transporter NarK	VANCOMYCIN	0.0253384	0.996562
KPNIH1_14105 narZ nitrate reductase	VANCOMYCIN	-0.144301	0.994807
KPNIH1_14110 narH nitrate reductase	VANCOMYCIN	-0.517179	0.993625
KPNIH1_14115 - nitrate reductase	VANCOMYCIN	0.418114	0.994807
KPNIH1_14120 narI nitrate reductase	VANCOMYCIN	-1.97592	0.559316
KPNIH1_14130 - ABC transporter permease	VANCOMYCIN	-1.07667	0.918705
KPNIH1_14140 - ABC transporter substrate-binding protein	VANCOMYCIN	0.731678	0.989474
KPNIH1_14145 - hypothetical protein	VANCOMYCIN	-0.836595	0.966639
KPNIH1_14150 - AraC family transcriptional regulator	VANCOMYCIN	1.08408	0.918705
KPNIH1_14160 - sugar transporter	VANCOMYCIN	-0.334075	0.994807
KPNIH1_14165 - porin	VANCOMYCIN	-2.02621	0.537835
KPNIH1_14175 - hypothetical protein	VANCOMYCIN	-0.675398	0.989474
KPNIH1_14180 - ABC transporter substrate-binding protein	VANCOMYCIN	-0.183118	0.994807
KPNIH1_14185 - arginine ABC transporter ATP-binding protein	VANCOMYCIN	2.44382	0.293096
KPNIH1_14190 - amino acid ABC transporter permease	VANCOMYCIN	1.40794	0.846499
KPNIH1_14195 - acetyltransferase	VANCOMYCIN	-0.588585	0.989474
KPNIH1_14200 - ABC transporter substrate-binding protein	VANCOMYCIN	-0.284132	0.994807
KPNIH1_14205 - monooxygenase	VANCOMYCIN	-0.839177	0.966639
KPNIH1_14210 - hydrolase	VANCOMYCIN	0.657733	0.989474
KPNIH1_14215 - alkane 1-monooxygenase	VANCOMYCIN	-0.134252	0.994807
KPNIH1_14220 - adenylate kinase	VANCOMYCIN	0.128076	0.994807
KPNIH1_14230 - L-asparagine permease	VANCOMYCIN	1.69375	0.690951
KPNIH1_14235 - membrane protein	VANCOMYCIN	1.39776	0.850341
KPNIH1_14240 - hypothetical protein	VANCOMYCIN	0.774862	0.985849
KPNIH1_14245 - TonB-dependent receptor	VANCOMYCIN	2.75093	0.185505
KPNIH1_14250 - amidohydrolase	VANCOMYCIN	-1.97188	0.559316
KPNIH1_14265 - NADP-dependent oxidoreductase	VANCOMYCIN	1.11976	0.917749
KPNIH1_14275 - acetyltransferase	VANCOMYCIN	0.921156	0.957896
KPNIH1_14280 - membrane protein	VANCOMYCIN	-1.26753	0.870912
KPNIH1_14285 - hypothetical protein	VANCOMYCIN	0.348037	0.994807
KPNIH1_14290 - peptide ABC transporter substrate-binding protein	VANCOMYCIN	-0.195048	0.994807
KPNIH1_14295 - salicylaldehyde dehydrogenase	VANCOMYCIN	-1.12416	0.906115
KPNIH1_14320 - hypothetical protein	VANCOMYCIN	-1.49666	0.785472
KPNIH1_14325 - hypothetical protein	VANCOMYCIN	0.619236	0.989474
KPNIH1_14345 - spermidine/putrescine ABC transporter permease	VANCOMYCIN	1.48683	0.807731
KPNIH1_14350 - polyamine ABC transporter ATP-binding protein	VANCOMYCIN	-1.32733	0.861217
KPNIH1_14355 - spermidine/putrescine ABC transporter substrate-binding protein	VANCOMYCIN	-0.364194	0.994807
KPNIH1_14360 - GntR family transcriptional regulator	VANCOMYCIN	-0.684388	0.989474
KPNIH1_14370 - cytochrome D ubiquinol oxidase subunit I	VANCOMYCIN	0.898292	0.961056
KPNIH1_14375 - ubiquinol oxidase subunit II	VANCOMYCIN	1.44156	0.832684
KPNIH1_14395 - protease	VANCOMYCIN	1.30734	0.868948
KPNIH1_14410 - AraC family transcriptional regulator	VANCOMYCIN	0.31958	0.994807
KPNIH1_14415 - multidrug DMT transporter permease	VANCOMYCIN	0.0229432	0.996562
KPNIH1_14420 - hypothetical protein	VANCOMYCIN	1.60583	0.74729
KPNIH1_14430 - potassium-tellurite ethidium and proflavin transporter	VANCOMYCIN	0.536685	0.993625
KPNIH1_14435 - LpxA-like enzyme	VANCOMYCIN	-0.125825	0.994807
KPNIH1_14440 - ribosomal-protein-serine acetyltransferase	VANCOMYCIN	-0.303795	0.994807
KPNIH1_14450 - alcohol dehydrogenase	VANCOMYCIN	0.116237	0.994807
KPNIH1_14455 - carboxylesterase	VANCOMYCIN	1.67211	0.706046
KPNIH1_14460 - hypothetical protein	VANCOMYCIN	0.542811	0.993625
KPNIH1_14465 - protocatechuate 3,4-dioxygenase	VANCOMYCIN	-0.0916509	0.994807
KPNIH1_14470 - protocatechuate 3,4-dioxygenase	VANCOMYCIN	1.38643	0.856302
KPNIH1_14475 - LysR family transcriptional regulator	VANCOMYCIN	2.07847	0.515765
KPNIH1_14480 - glucose dehydrogenase	VANCOMYCIN	-1.0917	0.917749
KPNIH1_14485 - S-(hydroxymethyl)glutathione dehydrogenase	VANCOMYCIN	1.49609	0.805301
KPNIH1_14490 - hypothetical protein	VANCOMYCIN	-0.526815	0.993625
KPNIH1_14510 - HxlR family transcriptional regulator	VANCOMYCIN	-0.00462271	0.996562
KPNIH1_14515 - major facilitator transporter	VANCOMYCIN	1.50026	0.80071
KPNIH1_14520 - adenosine deaminase	VANCOMYCIN	-0.975455	0.941407
KPNIH1_14525 - oxidoreductase	VANCOMYCIN	0.524582	0.993625
KPNIH1_14530 - aryl-phospho-beta-D-glucosidase	VANCOMYCIN	0.517091	0.993625
KPNIH1_14535 - oriC-binding nucleoid-associated protein	VANCOMYCIN	-0.218909	0.994807
KPNIH1_14540 - membrane protein	VANCOMYCIN	-0.421327	0.994807
KPNIH1_14545 - electron transporter RsxA	VANCOMYCIN	0.842245	0.966639
KPNIH1_14550 - electron transporter RnfB	VANCOMYCIN	-0.671641	0.989474
KPNIH1_14555 - electron transporter RnfC	VANCOMYCIN	0.175073	0.994807
KPNIH1_14560 rnfD electron transporter RnfD	VANCOMYCIN	0.556322	0.993625
KPNIH1_14570 - elongation factor G	VANCOMYCIN	0.206947	0.994807
KPNIH1_14580 - peptide ABC transporter permease	VANCOMYCIN	0.0908319	0.994807
KPNIH1_14585 - glutathione S-transferase	VANCOMYCIN	-1.33248	0.861217
KPNIH1_14605 - lysozyme inhibitor	VANCOMYCIN	-2.58839	0.213746
KPNIH1_14610 - anhydro-N-acetylmuramic acid kinase	VANCOMYCIN	1.74723	0.672586
KPNIH1_14615 - membrane protein	VANCOMYCIN	0.828299	0.968249
KPNIH1_14620 - diguanylate cyclase	VANCOMYCIN	0.0967421	0.994807
KPNIH1_14625 - transcriptional regulator SlyA	VANCOMYCIN	1.34885	0.861217
KPNIH1_14630 - membrane protein	VANCOMYCIN	0.302786	0.994807
KPNIH1_14635 - membrane protein	VANCOMYCIN	-1.90401	0.600254
KPNIH1_14640 - fusaric acid resistance protein	VANCOMYCIN	-1.04367	0.918705
KPNIH1_14645 - superoxide dismutase	VANCOMYCIN	0.941894	0.954833
KPNIH1_14650 - oxidoreductase	VANCOMYCIN	1.03762	0.929593
KPNIH1_14660 - transcriptional repressor NemR	VANCOMYCIN	-0.497027	0.993625
KPNIH1_14675 - ribonuclease T	VANCOMYCIN	3.15352	0.0698631
KPNIH1_14685 - endopeptidase	VANCOMYCIN	-0.254505	0.994807
KPNIH1_14690 - regulatory protein	VANCOMYCIN	-0.0625383	0.994807
KPNIH1_14700 - MFS transporter	VANCOMYCIN	0.444092	0.994807
KPNIH1_14710 - transcriptional regulator	VANCOMYCIN	1.7461	0.672586
KPNIH1_14715 - transcriptional regulator	VANCOMYCIN	1.09667	0.918705
KPNIH1_14720 - transporter	VANCOMYCIN	-0.593439	0.989474
KPNIH1_14725 - cyclopropane fatty acyl phospholipid synthase	VANCOMYCIN	-0.410823	0.994807
KPNIH1_14770 - membrane protein	VANCOMYCIN	0.357357	0.994807
KPNIH1_14775 - hypothetical protein	VANCOMYCIN	-1.23293	0.883098
KPNIH1_14780 - LysR family transcriptional regulator	VANCOMYCIN	1.57224	0.761046
KPNIH1_14785 - hypothetical protein	VANCOMYCIN	1.56819	0.762728
KPNIH1_14790 - beta-lactamase	VANCOMYCIN	-0.859057	0.964816
KPNIH1_14800 - CadC family transcriptional regulator	VANCOMYCIN	0.297808	0.994807
KPNIH1_14805 - hypothetical protein	VANCOMYCIN	0.136286	0.994807
KPNIH1_14810 - hypothetical protein	VANCOMYCIN	-0.727967	0.989474
KPNIH1_14820 - threonine transporter	VANCOMYCIN	0.796002	0.979873
KPNIH1_14835 - chloramphenicol acetyltransferase	VANCOMYCIN	0.646533	0.989474
KPNIH1_14840 - ABC transporter substrate-binding protein	VANCOMYCIN	0.0303786	0.996562
KPNIH1_14845 - diguanylate cyclase	VANCOMYCIN	0.393985	0.994807
KPNIH1_14850 - peptide ABC transporter permease	VANCOMYCIN	-0.0129377	0.996562
KPNIH1_14860 - peptide ABC transporter substrate-binding protein	VANCOMYCIN	0.287051	0.994807
KPNIH1_14865 - membrane protein	VANCOMYCIN	-0.729974	0.989474
KPNIH1_14870 - diguanylate cyclase	VANCOMYCIN	0.52086	0.993625
KPNIH1_14890 - 2OG-Fe(II) oxygenase	VANCOMYCIN	-0.674271	0.989474
KPNIH1_14895 - amidohydrolase	VANCOMYCIN	1.19395	0.901247
KPNIH1_14900 - bicyclomycin resistance protein	VANCOMYCIN	-0.988701	0.939218
KPNIH1_14905 - LysR family transcriptional regulator	VANCOMYCIN	-2.00487	0.548329
KPNIH1_14910 - hypothetical protein	VANCOMYCIN	0.164076	0.994807
KPNIH1_14915 - ferredoxin	VANCOMYCIN	-1.03388	0.925412
KPNIH1_14920 - hypothetical protein	VANCOMYCIN	0.90614	0.957896
KPNIH1_14925 - endoribonuclease	VANCOMYCIN	-0.6332	0.989474
KPNIH1_14945 - ABC transporter ATP-binding protein	VANCOMYCIN	-1.70346	0.679784
KPNIH1_14950 - FAD-binding protein	VANCOMYCIN	-0.280222	0.994807
KPNIH1_14960 - transcriptional regulator	VANCOMYCIN	0.458382	0.994807
KPNIH1_14965 - hypothetical protein	VANCOMYCIN	-0.309657	0.994807
KPNIH1_14975 - LysR family transcriptional regulator	VANCOMYCIN	0.496285	0.994807
KPNIH1_14980 - succinyl-CoA:3-ketoacid-CoA transferase	VANCOMYCIN	-0.101776	0.994807
KPNIH1_14985 - succinyl-CoA:3-ketoacid-CoA transferase	VANCOMYCIN	-0.215487	0.994807
KPNIH1_14990 - acetyl-CoA acetyltransferase	VANCOMYCIN	-0.749907	0.985849
KPNIH1_14995 - 3-hydroxybutyryl-CoA dehydrogenase	VANCOMYCIN	-0.492601	0.994261
KPNIH1_15005 - 3-hydroxybutyrate dehydrogenase	VANCOMYCIN	0.0904091	0.994807
KPNIH1_15010 - transcriptional regulator	VANCOMYCIN	0.45507	0.994807
KPNIH1_15015 - alpha-acetolactate decarboxylase	VANCOMYCIN	0.269705	0.994807
KPNIH1_15020 - acetolactate synthase	VANCOMYCIN	0.231812	0.994807
KPNIH1_15025 - acetoin reductase	VANCOMYCIN	-1.33623	0.861217
KPNIH1_15030 - hypothetical protein	VANCOMYCIN	-0.0997358	0.994807
KPNIH1_15035 - GCN5 family acetyltransferase	VANCOMYCIN	-0.101382	0.994807
KPNIH1_15040 - acriflavine resistance protein B	VANCOMYCIN	-0.430913	0.994807
KPNIH1_15045 - membrane protein	VANCOMYCIN	-0.758457	0.985849
KPNIH1_15050 - chemotaxis protein CheY	VANCOMYCIN	0.8365	0.966639
KPNIH1_15055 - histidine kinase	VANCOMYCIN	-0.208256	0.994807
KPNIH1_15065 - peptidase U61	VANCOMYCIN	-1.12737	0.906115
KPNIH1_15070 - energy transducer TonB	VANCOMYCIN	-0.89665	0.957896
KPNIH1_15075 - hypothetical protein	VANCOMYCIN	0.0471514	0.996562
KPNIH1_15080 - GCN5 family acetyltransferase	VANCOMYCIN	0.512664	0.994261
KPNIH1_15090 - cytochrome C	VANCOMYCIN	-1.5631	0.75915
KPNIH1_15100 - cytochrome C biogenesis protein CcmF	VANCOMYCIN	-0.286094	0.994807
KPNIH1_15105 - cytochrome C biogenesis protein CcmE	VANCOMYCIN	1.23886	0.892491
KPNIH1_15115 - heme ABC transporter permease	VANCOMYCIN	0.170059	0.994807
KPNIH1_15125 - cytochrome C biogenesis protein CcmA	VANCOMYCIN	0.964966	0.944953
KPNIH1_15130 - alcohol dehydrogenase	VANCOMYCIN	-1.61738	0.725345
KPNIH1_15135 - GMC family oxidoreductase	VANCOMYCIN	2.01576	0.553635
KPNIH1_15140 - gluconate 2-dehydrogenase	VANCOMYCIN	-0.379928	0.994807
KPNIH1_15150 - lipase	VANCOMYCIN	-1.05521	0.918705
KPNIH1_15155 - spermidine/putrescine ABC transporter permease	VANCOMYCIN	0.227269	0.994807
KPNIH1_15160 - iron ABC transporter substrate-binding protein	VANCOMYCIN	-0.355132	0.994807
KPNIH1_15170 - formate dehydrogenase	VANCOMYCIN	1.2809	0.871465
KPNIH1_15180 - MFS transporter	VANCOMYCIN	1.02834	0.933149
KPNIH1_15190 - multidrug transporter	VANCOMYCIN	-0.154068	0.994807
KPNIH1_15200 - hypothetical protein	VANCOMYCIN	-1.21323	0.897556
KPNIH1_15205 - amino acid ABC transporter ATPase	VANCOMYCIN	-1.4997	0.784435
KPNIH1_15210 - amino acid ABC transporter permease	VANCOMYCIN	0.260875	0.994807
KPNIH1_15215 - ABC transporter substrate-binding protein	VANCOMYCIN	-2.91005	0.121929
KPNIH1_15230 - iron ABC transporter	VANCOMYCIN	0.734098	0.989474
KPNIH1_15235 - heme ABC transporter	VANCOMYCIN	-0.209447	0.994807
KPNIH1_15245 - TonB-dependent receptor	VANCOMYCIN	0.335636	0.994807
KPNIH1_15250 - ABC transporter	VANCOMYCIN	0.187338	0.994807
KPNIH1_15255 - sulfonate ABC transporter permease	VANCOMYCIN	-1.72676	0.672586
KPNIH1_15260 - ABC transporter substrate-binding protein	VANCOMYCIN	-2.0667	0.510045
KPNIH1_15265 - sulfonate ABC transporter substrate-binding protein	VANCOMYCIN	-0.0480473	0.996562
KPNIH1_15275 - alkanesulfonate monooxygenase	VANCOMYCIN	0.807912	0.971989
KPNIH1_15280 - LysR family transcriptional regulator	VANCOMYCIN	0.258353	0.994807
KPNIH1_15285 - cysteine dioxygenase	VANCOMYCIN	0.0266706	0.996562
KPNIH1_15290 - sulfurtransferase	VANCOMYCIN	0.834557	0.966639
KPNIH1_15295 - hypothetical protein	VANCOMYCIN	-0.470951	0.994807
KPNIH1_15300 - MFS transporter	VANCOMYCIN	-0.270132	0.994807
KPNIH1_15305 - 4-hyroxy-2-oxovalerate aldolase	VANCOMYCIN	0.45813	0.994807
KPNIH1_15310 - acetaldehyde dehydrogenase	VANCOMYCIN	0.803828	0.973902
KPNIH1_15320 - 2-hydroxy-6-oxo-6-phenylhexa-2,4-dienoate hydrolase	VANCOMYCIN	0.78213	0.985771
KPNIH1_15325 mhpB 3-(2,3-dihydroxyphenyl)propionate dioxygenase	VANCOMYCIN	-0.0327732	0.996562
KPNIH1_15330 mhpA 3-(3-hydroxyphenyl)propionate hydroxylase	VANCOMYCIN	-0.359311	0.994807
KPNIH1_15335 - transcriptional regulator	VANCOMYCIN	-0.200256	0.994807
KPNIH1_15340 - hypothetical protein	VANCOMYCIN	-1.05785	0.918705
KPNIH1_15345 - ABC transporter permease	VANCOMYCIN	-0.905459	0.957896
KPNIH1_15350 - ABC transporter	VANCOMYCIN	0.175713	0.994807
KPNIH1_15355 - molybdate ABC transporter substrate-binding protein	VANCOMYCIN	-0.575014	0.993625
KPNIH1_15360 - shikimate dehydrogenase	VANCOMYCIN	0.300841	0.994807
KPNIH1_15365 - D-galactonate transporter DgoT	VANCOMYCIN	-4.95692	7.08e-05
KPNIH1_15370 - 4-hydroxyphenylpyruvate dioxygenase	VANCOMYCIN	0.609119	0.989474
KPNIH1_15375 - TetR family transcriptional regulator	VANCOMYCIN	-1.20906	0.898059
KPNIH1_15385 - pyruvate kinase	VANCOMYCIN	-0.219068	0.994807
KPNIH1_15390 - murein lipoprotein	VANCOMYCIN	0.0635894	0.996562
KPNIH1_15395 - murein L,D-transpeptidase	VANCOMYCIN	0.887955	0.962911
KPNIH1_15405 - cysteine sulfinate desulfinase	VANCOMYCIN	-0.604906	0.989474
KPNIH1_15410 - cysteine desulfurase	VANCOMYCIN	0.633116	0.989474
KPNIH1_15415 sufC cysteine desulfurase	VANCOMYCIN	-0.344609	0.994807
KPNIH1_15420 - cysteine desulfurase	VANCOMYCIN	-0.811934	0.968123
KPNIH1_15435 - membrane protein	VANCOMYCIN	0.311738	0.994807
KPNIH1_15445 - lactate dehydrogenase	VANCOMYCIN	1.0951	0.918705
KPNIH1_15450 - multidrug transporter	VANCOMYCIN	1.15073	0.906115
KPNIH1_15460 - AcrR family transcriptional regulator	VANCOMYCIN	-0.621801	0.989474
KPNIH1_15470 - LysR family transcriptional regulator	VANCOMYCIN	0.551727	0.993625
KPNIH1_15475 - ABC transporter substrate-binding protein	VANCOMYCIN	-0.828504	0.966639
KPNIH1_15480 - ABC transporter permease	VANCOMYCIN	0.532282	0.993625
KPNIH1_15485 - sugar ABC transporter substrate-binding protein	VANCOMYCIN	-0.576883	0.993625
KPNIH1_15490 - membrane protein	VANCOMYCIN	0.985416	0.944953
KPNIH1_15495 - 5-methyltetrahydropteroyltriglutamate--homocysteine methyltransferase	VANCOMYCIN	-0.0314943	0.996562
KPNIH1_15500 - hypothetical protein	VANCOMYCIN	0.575874	0.993625
KPNIH1_15515 - hypothetical protein	VANCOMYCIN	-0.554959	0.993625
KPNIH1_15520 - thioesterase	VANCOMYCIN	-0.230509	0.994807
KPNIH1_15525 - membrane protein	VANCOMYCIN	-0.337744	0.994807
KPNIH1_15530 - hypothetical protein	VANCOMYCIN	-0.885452	0.957896
KPNIH1_15535 - phosphoenolpyruvate synthase	VANCOMYCIN	-0.486791	0.994261
KPNIH1_15545 - PEP synthetase regulatory protein	VANCOMYCIN	-0.121713	0.994807
KPNIH1_15550 - phospho-2-dehydro-3-deoxyheptonate aldolase	VANCOMYCIN	0.319654	0.994807
KPNIH1_15560 - hypothetical protein	VANCOMYCIN	-0.530608	0.993625
KPNIH1_15570 - vitamin B12-transporter ATPase	VANCOMYCIN	0.930876	0.956363
KPNIH1_15580 metQ DL-methionine transporter substrate-binding subunit	VANCOMYCIN	-0.0515749	0.996562
KPNIH1_15585 - Vitamin B12 import system permease BtuC	VANCOMYCIN	-0.324932	0.994807
KPNIH1_15590 - gluconate:proton symporter	VANCOMYCIN	0.427542	0.994807
KPNIH1_15600 - amino acid dehydrogenase	VANCOMYCIN	-1.0994	0.917749
KPNIH1_15645 - hypothetical protein	VANCOMYCIN	0.639429	0.989474
KPNIH1_15650 - membrane protein	VANCOMYCIN	0.0578525	0.996562
KPNIH1_15655 - 6-phosphofructokinase	VANCOMYCIN	0.913478	0.957896
KPNIH1_15660 - hypothetical protein	VANCOMYCIN	1.24907	0.883199
KPNIH1_15665 - hypothetical protein	VANCOMYCIN	-1.41614	0.835724
KPNIH1_15670 - energy transducer TonB	VANCOMYCIN	-0.614168	0.989474
KPNIH1_15675 - hypothetical protein	VANCOMYCIN	-0.821474	0.966639
KPNIH1_15680 - polyisoprenoid-binding protein	VANCOMYCIN	0.509443	0.994261
KPNIH1_15690 cls cardiolipin synthetase	VANCOMYCIN	-0.706063	0.989474
KPNIH1_15700 - transporter	VANCOMYCIN	0.763705	0.989474
KPNIH1_15705 - peptide ABC transporter ATP-binding protein	VANCOMYCIN	1.07316	0.918705
KPNIH1_15710 oppD oligopeptide transporter ATP-binding component	VANCOMYCIN	-1.01136	0.933149
KPNIH1_15715 - peptide ABC transporter permease	VANCOMYCIN	-1.01525	0.930637
KPNIH1_15720 oppB oligopeptide transporter permease	VANCOMYCIN	-1.66188	0.705825
KPNIH1_15725 - peptide ABC transporter substrate-binding protein	VANCOMYCIN	-0.704443	0.989474
KPNIH1_15730 - hypothetical protein	VANCOMYCIN	-1.05048	0.918705
KPNIH1_15735 - acetaldehyde dehydrogenase	VANCOMYCIN	3.08109	0.0805179
KPNIH1_15740 - thymidine kinase	VANCOMYCIN	0.172727	0.994807
KPNIH1_15755 - response regulator of RpoS	VANCOMYCIN	-1.78058	0.655069
KPNIH1_15760 - hypothetical protein	VANCOMYCIN	0.6433	0.989474
KPNIH1_15765 - hypothetical protein	VANCOMYCIN	-2.90868	0.121929
KPNIH1_15770 - formyltetrahydrofolate deformylase	VANCOMYCIN	0.157703	0.994807
KPNIH1_15785 - AsnC family transcriptional regulator	VANCOMYCIN	-0.0269201	0.996562
KPNIH1_15790 - multidrug DMT transporter permease	VANCOMYCIN	-0.981643	0.941407
KPNIH1_15795 narI nitrate reductase	VANCOMYCIN	-0.167575	0.994807
KPNIH1_15805 narH nitrate reductase	VANCOMYCIN	-0.0449083	0.996562
KPNIH1_15810 narZ nitrate reductase	VANCOMYCIN	-0.109259	0.994807
KPNIH1_15815 - nitrate/nitrite transporter NarK	VANCOMYCIN	0.252536	0.994807
KPNIH1_15820 - nitrate/nitrite sensor protein NarX	VANCOMYCIN	-0.782436	0.974492
KPNIH1_15830 - invasin	VANCOMYCIN	-0.468162	0.994807
KPNIH1_15835 - nitrate reductase	VANCOMYCIN	0.0469087	0.996562
KPNIH1_15840 - nitrite reductase	VANCOMYCIN	1.66028	0.711009
KPNIH1_15845 - nitrate ABC transporter ATP-binding protein	VANCOMYCIN	-0.0622818	0.994807
KPNIH1_15855 - NrtA	VANCOMYCIN	-0.188953	0.994807
KPNIH1_15860 - nitrate regulatory protein	VANCOMYCIN	-0.749863	0.985849
KPNIH1_15875 - transporter	VANCOMYCIN	1.35513	0.861217
KPNIH1_15880 chaB cation transport regulator	VANCOMYCIN	2.12847	0.473062
KPNIH1_15885 - calcium/sodium:proton antiporter	VANCOMYCIN	0.411061	0.994807
KPNIH1_15895 - hypothetical protein	VANCOMYCIN	-0.481022	0.994807
KPNIH1_15905 - SAM-dependent methyltransferase	VANCOMYCIN	2.46702	0.283592
KPNIH1_15935 - transporter	VANCOMYCIN	0.247424	0.994807
KPNIH1_15940 - MerR family transcriptional regulator	VANCOMYCIN	0.259283	0.994807
KPNIH1_15965 - rhizopine-binding protein	VANCOMYCIN	-1.12464	0.906115
KPNIH1_15970 - membrane protein	VANCOMYCIN	-0.10015	0.994807
KPNIH1_15975 - hypothetical protein	VANCOMYCIN	0.556515	0.993625
KPNIH1_15980 - type VI secretion protein	VANCOMYCIN	0.224165	0.994807
KPNIH1_16000 - type VI secretion protein	VANCOMYCIN	0.307402	0.994807
KPNIH1_16005 - hypothetical protein	VANCOMYCIN	-0.895787	0.957896
KPNIH1_16020 - sulfatase modifying factor 1	VANCOMYCIN	-0.25804	0.994807
KPNIH1_16030 - sulfatase modifying factor 1	VANCOMYCIN	-1.81286	0.655069
KPNIH1_16040 - hypothetical protein	VANCOMYCIN	0.801836	0.974492
KPNIH1_16060 - transposase	VANCOMYCIN	-0.69482	0.989474
KPNIH1_16065 - hypothetical protein	VANCOMYCIN	-0.118167	0.994807
KPNIH1_16070 - hypothetical protein	VANCOMYCIN	-0.348776	0.994807
KPNIH1_16090 - hypothetical protein	VANCOMYCIN	-1.05721	0.918705
KPNIH1_16095 - type IV secretion protein Rhs	VANCOMYCIN	-0.512385	0.993625
KPNIH1_16100 - VgrG protein	VANCOMYCIN	0.649541	0.989474
KPNIH1_16110 - ompA family protein	VANCOMYCIN	-0.314327	0.994807
KPNIH1_16115 - type VI secretion system protein ImpK	VANCOMYCIN	1.17266	0.903012
KPNIH1_16120 - hypothetical protein	VANCOMYCIN	0.459387	0.994807
KPNIH1_16125 - hypothetical protein	VANCOMYCIN	0.834225	0.966639
KPNIH1_16135 - hypothetical protein	VANCOMYCIN	0.945793	0.953685
KPNIH1_16140 - hypothetical protein	VANCOMYCIN	-0.730785	0.989474
KPNIH1_16145 - pseudouridylate synthase	VANCOMYCIN	1.33021	0.864606
KPNIH1_16150 - cold-shock protein	VANCOMYCIN	-0.537622	0.993625
KPNIH1_16155 - LysR family transcriptional regulator	VANCOMYCIN	-0.55263	0.993625
KPNIH1_16160 - molybdenum ABC transporter substrate-binding protein	VANCOMYCIN	0.739046	0.989474
KPNIH1_16165 - citrate-proton symporter	VANCOMYCIN	-1.1226	0.906115
KPNIH1_16170 - LysR family transcriptional regulator	VANCOMYCIN	0.14391	0.994807
KPNIH1_16175 - GCN5 family acetyltransferase	VANCOMYCIN	0.621749	0.989474
KPNIH1_16180 - phosphoenolpyruvate carboxykinase	VANCOMYCIN	-0.00591162	0.996562
KPNIH1_16185 - cell density-dependent motility repressor	VANCOMYCIN	0.180297	0.994807
KPNIH1_16190 - ABC transporter ATP-binding protein	VANCOMYCIN	-0.804886	0.971745
KPNIH1_16195 - ABC transporter	VANCOMYCIN	-0.513257	0.993625
KPNIH1_16200 - branched-chain amino acid ABC transporter permease	VANCOMYCIN	0.9405	0.954833
KPNIH1_16205 - branched-chain amino acid transporter permease subunit LivH	VANCOMYCIN	0.510152	0.994261
KPNIH1_16210 - amino acid ABC transporter substrate-binding protein	VANCOMYCIN	-1.04557	0.918705
KPNIH1_16215 - pyruvate formate-lyase	VANCOMYCIN	0.093388	0.994807
KPNIH1_16220 - propionate kinase	VANCOMYCIN	0.0981336	0.994807
KPNIH1_16225 - septum site-determining protein	VANCOMYCIN	-0.624204	0.989474
KPNIH1_16230 - threonine dehydratase	VANCOMYCIN	-0.567731	0.993625
KPNIH1_16235 - transcriptional regulator	VANCOMYCIN	0.656485	0.989474
KPNIH1_16240 - nitrilotriacetate monooxygenase	VANCOMYCIN	0.315897	0.994807
KPNIH1_16245 - phosphate ABC transporter substrate-binding protein	VANCOMYCIN	-0.593226	0.989474
KPNIH1_16250 - fatty acid desaturase	VANCOMYCIN	2.33056	0.348489
KPNIH1_16255 - peptidase	VANCOMYCIN	0.238052	0.994807
KPNIH1_16260 - transglutaminase	VANCOMYCIN	-0.312628	0.994807
KPNIH1_16265 - hypothetical protein	VANCOMYCIN	0.197857	0.994807
KPNIH1_16270 - hypothetical protein	VANCOMYCIN	-0.386036	0.994807
KPNIH1_16280 treA trehalase	VANCOMYCIN	0.240348	0.994807
KPNIH1_16285 - ferrioxamine B receptor	VANCOMYCIN	1.2621	0.883098
KPNIH1_16300 - potassium/proton antiporter	VANCOMYCIN	-0.100136	0.994807
KPNIH1_16305 - alanine racemase	VANCOMYCIN	-1.61357	0.725345
KPNIH1_16310 - amino acid dehydrogenase	VANCOMYCIN	-2.36783	0.33069
KPNIH1_16315 - SpoVR family protein	VANCOMYCIN	-0.103596	0.994807
KPNIH1_16330 nhaB sodium/proton antiporter	VANCOMYCIN	1.28496	0.871465
KPNIH1_16335 - disulfide bond formation protein B	VANCOMYCIN	0.456163	0.994807
KPNIH1_16350 - hypothetical protein	VANCOMYCIN	0.937099	0.955501
KPNIH1_16355 - hypothetical protein	VANCOMYCIN	-0.814196	0.966639
KPNIH1_16360 minC septum formation inhibitor	VANCOMYCIN	-1.16102	0.903012
KPNIH1_16365 - cell division inhibitor MinD	VANCOMYCIN	0.463908	0.994807
KPNIH1_16380 - long-chain fatty acid--CoA ligase	VANCOMYCIN	-1.82686	0.654478
KPNIH1_16385 - membrane protein	VANCOMYCIN	1.07169	0.918705
KPNIH1_16395 - ATP-dependent helicase	VANCOMYCIN	-1.44206	0.824588
KPNIH1_16400 - endoribonuclease L-PSP	VANCOMYCIN	-1.20208	0.899969
KPNIH1_16405 - hypothetical protein	VANCOMYCIN	-0.61573	0.989474
KPNIH1_16410 pabB aminodeoxychorismate synthase	VANCOMYCIN	-0.351136	0.994807
KPNIH1_16415 - NUDIX hydrolase	VANCOMYCIN	-1.1026	0.917749
KPNIH1_16420 - serine dehydratase	VANCOMYCIN	-0.764488	0.985708
KPNIH1_16425 - c-di-GMP phosphodiesterase	VANCOMYCIN	-0.0164184	0.996562
KPNIH1_16430 - membrane protein	VANCOMYCIN	-1.21132	0.897556
KPNIH1_16435 - PTS mannose transporter subunit IIAB	VANCOMYCIN	0.0239739	0.996562
KPNIH1_16440 - PTS mannose transporter subunit IIC	VANCOMYCIN	0.905429	0.957896
KPNIH1_16445 - PTS mannose transporter subunit IID	VANCOMYCIN	-1.41631	0.835724
KPNIH1_16450 - hypothetical protein	VANCOMYCIN	0.0542131	0.996562
KPNIH1_16455 - hypothetical protein	VANCOMYCIN	1.17298	0.903012
KPNIH1_16460 rrmA 23S rRNA methyltransferase	VANCOMYCIN	-0.738526	0.989474
KPNIH1_16465 - peptidoglycan synthase	VANCOMYCIN	-0.0382233	0.996562
KPNIH1_16470 - cold-shock protein	VANCOMYCIN	-1.10259	0.917749
KPNIH1_16475 - hypothetical protein	VANCOMYCIN	-1.41532	0.835724
KPNIH1_16485 - transcriptional regulator	VANCOMYCIN	-0.407072	0.994807
KPNIH1_16490 - multidrug MFS transporter	VANCOMYCIN	-0.631452	0.989474
KPNIH1_16495 - heat shock protein HtpX	VANCOMYCIN	3.33456	0.0478268
KPNIH1_16500 - carboxy-terminal protease	VANCOMYCIN	-2.18	0.440616
KPNIH1_16505 - prop expression regulator	VANCOMYCIN	-2.75023	0.17825
KPNIH1_16510 - Free methionine-R-sulfoxide reductase	VANCOMYCIN	-1.26743	0.870912
KPNIH1_16515 - membrane protein	VANCOMYCIN	1.07466	0.918705
KPNIH1_16520 - hypothetical protein	VANCOMYCIN	-0.163522	0.994807
KPNIH1_16525 yebU RNA methyltransferase RsmF	VANCOMYCIN	0.327901	0.994807
KPNIH1_16540 - serine/threonine protein phosphatase	VANCOMYCIN	0.283314	0.994807
KPNIH1_16545 - hypothetical protein	VANCOMYCIN	0.58593	0.993625
KPNIH1_16560 - membrane protein	VANCOMYCIN	3.0963	0.078474
KPNIH1_16565 - hypothetical protein	VANCOMYCIN	-0.0335112	0.996562
KPNIH1_16575 - exodeoxyribonuclease X	VANCOMYCIN	0.287642	0.994807
KPNIH1_16580 - protease 2	VANCOMYCIN	0.609978	0.989474
KPNIH1_16585 - membrane protein	VANCOMYCIN	-1.74619	0.672586
KPNIH1_16595 - phosphoribosylglycinamide formyltransferase	VANCOMYCIN	-0.171109	0.994807
KPNIH1_16600 - keto-deoxy-phosphogluconate aldolase	VANCOMYCIN	0.11117	0.994807
KPNIH1_16605 - phosphogluconate dehydratase	VANCOMYCIN	-0.562213	0.993625
KPNIH1_16610 - glucose-6-phosphate dehydrogenase	VANCOMYCIN	-2.37732	0.329462
KPNIH1_16615 - transcriptional regulator	VANCOMYCIN	0.425111	0.994807
KPNIH1_16620 - pyruvate kinase	VANCOMYCIN	0.944531	0.953685
KPNIH1_16625 - lipid A biosynthesis (KDO)2-(lauroyl)-lipid IVA acyltransferase	VANCOMYCIN	1.35561	0.861217
KPNIH1_16630 - peptidase	VANCOMYCIN	-1.71244	0.676276
KPNIH1_16635 - zinc ABC transporter substrate-binding protein	VANCOMYCIN	1.31676	0.864606
KPNIH1_16640 - zinc ABC transporter ATPase	VANCOMYCIN	1.44142	0.832684
KPNIH1_16645 - high-affinity zinc transporter membrane component	VANCOMYCIN	0.508506	0.994261
KPNIH1_16650 - ATP-dependent DNA helicase RuvB	VANCOMYCIN	3.41946	0.0396776
KPNIH1_16660 ruvC Holliday junction resolvase	VANCOMYCIN	0.565215	0.993625
KPNIH1_16665 - hypothetical protein	VANCOMYCIN	-0.893346	0.957896
KPNIH1_16670 nudB dihydroneopterin triphosphate pyrophosphatase	VANCOMYCIN	-1.97437	0.559316
KPNIH1_16690 - membrane protein	VANCOMYCIN	-1.12473	0.906115
KPNIH1_16695 - tRNA methyltransferase	VANCOMYCIN	-1.50435	0.784435
KPNIH1_16700 - tRNA methyltransferase	VANCOMYCIN	-0.118683	0.994807
KPNIH1_16720 - glycosyl hydrolase family 88	VANCOMYCIN	-0.627621	0.989474
KPNIH1_16725 - major facilitator transporter	VANCOMYCIN	-1.68202	0.687833
KPNIH1_16735 - trehalose-6-phosphate synthase	VANCOMYCIN	-0.191436	0.994807
KPNIH1_16745 araH L-arabinose transporter permease	VANCOMYCIN	2.22797	0.430544
KPNIH1_16750 araG L-arabinose transporter ATP-binding protein	VANCOMYCIN	-0.448408	0.994807
KPNIH1_16755 - sugar ABC transporter substrate-binding protein	VANCOMYCIN	1.11832	0.917749
KPNIH1_16760 - ferritin	VANCOMYCIN	-1.32435	0.862836
KPNIH1_16765 - major facilitator transporter	VANCOMYCIN	-0.95507	0.944953
KPNIH1_16770 - hypothetical protein	VANCOMYCIN	-0.147526	0.994807
KPNIH1_16775 - major facilitator transporter	VANCOMYCIN	0.20963	0.994807
KPNIH1_16780 - hypothetical protein	VANCOMYCIN	0.259227	0.994807
KPNIH1_16785 - ferritin	VANCOMYCIN	-0.383537	0.994807
KPNIH1_16790 - hypothetical protein	VANCOMYCIN	3.75044	0.0193719
KPNIH1_16795 - tyrosine transporter TyrP	VANCOMYCIN	0.989636	0.943456
KPNIH1_16800 - hypothetical protein	VANCOMYCIN	-0.699153	0.989474
KPNIH1_16830 uvrC excinuclease ABC subunit C	VANCOMYCIN	-0.375457	0.994807
KPNIH1_16835 - response regulator	VANCOMYCIN	-2.52793	0.251269
KPNIH1_16840 - hypothetical protein	VANCOMYCIN	-0.463436	0.994807
KPNIH1_16845 - LuxR family transcriptional regulator	VANCOMYCIN	-1.22269	0.891114
KPNIH1_16860 - cysteine desulfhydrase	VANCOMYCIN	-0.207388	0.994807
KPNIH1_16865 - cystine transporter subunit	VANCOMYCIN	-1.00565	0.933149
KPNIH1_16870 - cytoplasmic alpha-amylase	VANCOMYCIN	2.49348	0.279323
KPNIH1_16875 - lipoprotein	VANCOMYCIN	-0.332254	0.994807
KPNIH1_16880 rcsA capsule biosynthesis protein CapA	VANCOMYCIN	-3.68754	0.0193719
KPNIH1_16885 - hypothetical protein	VANCOMYCIN	-0.859954	0.964664
KPNIH1_16895 - diguanylate cyclase	VANCOMYCIN	0.996576	0.941407
KPNIH1_16905 - multidrug DMT transporter	VANCOMYCIN	-0.456491	0.994807
KPNIH1_16920 - hydrolase	VANCOMYCIN	-1.86501	0.622693
KPNIH1_16925 - membrane protein	VANCOMYCIN	0.34122	0.994807
KPNIH1_16930 - porin	VANCOMYCIN	-1.86366	0.622693
KPNIH1_16940 - DgsA anti-repressor MtfA	VANCOMYCIN	-1.16054	0.903012
KPNIH1_16955 - LysR family transcriptional regulator	VANCOMYCIN	0.835479	0.966639
KPNIH1_16960 - hypothetical protein	VANCOMYCIN	-0.740163	0.989474
KPNIH1_16965 - L,D-transpeptidase	VANCOMYCIN	0.0767378	0.996207
KPNIH1_16970 cbl transcriptional regulator Cbl	VANCOMYCIN	-0.509529	0.993625
KPNIH1_16985 - sodium:proton antiporter	VANCOMYCIN	0.351897	0.994807
KPNIH1_16990 - TetR family transcriptional regulator	VANCOMYCIN	-0.546496	0.993625
KPNIH1_17000 - nucleoside recognition family protein	VANCOMYCIN	0.106043	0.994807
KPNIH1_17005 - membrane protein	VANCOMYCIN	0.0811498	0.994807
KPNIH1_17010 - histidine kinase	VANCOMYCIN	0.741653	0.989474
KPNIH1_17015 - AMP nucleosidase	VANCOMYCIN	2.26506	0.399365
KPNIH1_17025 - MATE family multidrug exporter	VANCOMYCIN	-0.519462	0.993625
KPNIH1_17035 - integrase	VANCOMYCIN	0.0484268	0.996562
KPNIH1_17040 - SpnT protein	VANCOMYCIN	-0.458925	0.994807
KPNIH1_17045 - DNA methyltransferase	VANCOMYCIN	1.94768	0.589382
KPNIH1_17050 - restriction endonuclease subunit R	VANCOMYCIN	-1.30896	0.864606
KPNIH1_17075 - molybdopterin-guanine dinucleotide biosynthesis protein MobA	VANCOMYCIN	0.386841	0.994807
KPNIH1_17100 - membrane protein	VANCOMYCIN	1.29676	0.870912
KPNIH1_17105 - hypothetical protein	VANCOMYCIN	-0.830741	0.966639
KPNIH1_17110 - hypothetical protein	VANCOMYCIN	-1.19009	0.901247
KPNIH1_17160 - phosphotransferase	VANCOMYCIN	0.811281	0.971989
KPNIH1_17165 - diguanylate cyclase	VANCOMYCIN	-1.21141	0.897556
KPNIH1_17170 - alpha/beta hydrolase	VANCOMYCIN	0.161368	0.994807
KPNIH1_17180 - LysR family transcriptional regulator	VANCOMYCIN	0.384335	0.994807
KPNIH1_17185 - hypothetical protein	VANCOMYCIN	-0.618216	0.989474
KPNIH1_17190 - tellurite resistance protein	VANCOMYCIN	-0.251241	0.994807
KPNIH1_17200 - D-glycero-D-manno-heptose 1-phosphate guanosyltransferase	VANCOMYCIN	-0.174742	0.994807
KPNIH1_17205 - oxidoreductase	VANCOMYCIN	-0.242397	0.994807
KPNIH1_17210 - shikimate transporter	VANCOMYCIN	1.37423	0.861217
KPNIH1_17225 - tautomerase	VANCOMYCIN	1.34146	0.864028
KPNIH1_17230 - membrane protein	VANCOMYCIN	-0.136913	0.994807
KPNIH1_17235 - adenosylhomocysteinase	VANCOMYCIN	-1.10058	0.917749
KPNIH1_17245 cobS cobalamin synthase	VANCOMYCIN	-1.06663	0.918705
KPNIH1_17265 - DNA polymerase	VANCOMYCIN	-0.0500009	0.996562
KPNIH1_17270 - D-alanyl-D-alanine carboxypeptidase	VANCOMYCIN	0.279113	0.994807
KPNIH1_17275 sbcB exonuclease I	VANCOMYCIN	-0.533874	0.993625
KPNIH1_17280 - transcriptional regulator	VANCOMYCIN	-0.591723	0.989474
KPNIH1_17285 - integrase	VANCOMYCIN	2.37234	0.333792
KPNIH1_17290 fusA elongation factor G	VANCOMYCIN	-0.326412	0.994807
KPNIH1_17300 - putrescine/spermidine ABC transporter	VANCOMYCIN	-0.444123	0.994807
KPNIH1_17305 - LysR family transcriptional regulator	VANCOMYCIN	0.47441	0.994807
KPNIH1_17310 - hypothetical protein	VANCOMYCIN	0.169433	0.994807
KPNIH1_17315 hisG ATP phosphoribosyltransferase	VANCOMYCIN	-0.525671	0.993625
KPNIH1_17320 hisD histidinol dehydrogenase	VANCOMYCIN	-0.236146	0.994807
KPNIH1_17325 - histidinol-phosphate aminotransferase	VANCOMYCIN	0.970725	0.944953
KPNIH1_17330 - imidazoleglycerol-phosphate dehydratase	VANCOMYCIN	1.04706	0.928593
KPNIH1_17340 - 1-(5-phosphoribosyl)-5-[(5-phosphoribosylamino)methylideneamino] imidazole-4-carboxamide isomerase	VANCOMYCIN	-0.917997	0.955501
KPNIH1_17345 - imidazole glycerol phosphate synthase	VANCOMYCIN	-0.479371	0.994807
KPNIH1_17350 - phosphoribosyl-ATP pyrophosphatase	VANCOMYCIN	2.14216	0.465627
KPNIH1_17355 - transposase	VANCOMYCIN	-0.0686969	0.994807
KPNIH1_17365 - hypothetical protein	VANCOMYCIN	1.27708	0.871465
KPNIH1_17385 - hypothetical protein	VANCOMYCIN	0.0328734	0.996562
KPNIH1_17400 - dTDP-4-dehydrorhamnose reductase	VANCOMYCIN	1.01066	0.938845
KPNIH1_17410 - dTDP-glucose 4,6-dehydratase	VANCOMYCIN	0.100878	0.994807
KPNIH1_17415 - 6-phosphogluconate dehydrogenase	VANCOMYCIN	-2.80087	0.160712
KPNIH1_17425 - dTDP-rhamnosyl transferase	VANCOMYCIN	-3.53773	0.0271057
KPNIH1_17430 - rhamnosyltransferase	VANCOMYCIN	-1.28116	0.870912
KPNIH1_17445 - membrane protein	VANCOMYCIN	-1.92411	0.589382
KPNIH1_17455 - UTP--glucose-1-phosphate uridylyltransferase	VANCOMYCIN	-0.845471	0.966639
KPNIH1_17465 - membrane protein	VANCOMYCIN	1.15486	0.906115
KPNIH1_17470 - assembly protein	VANCOMYCIN	-0.229389	0.994807
KPNIH1_17475 - deoxycytidine triphosphate deaminase	VANCOMYCIN	0.0715394	0.996562
KPNIH1_17480 - uridine kinase	VANCOMYCIN	-0.201115	0.994807
KPNIH1_17485 - 3-methyladenine DNA glycosylase	VANCOMYCIN	-0.0412819	0.996562
KPNIH1_17490 - chaperone	VANCOMYCIN	1.55299	0.772541
KPNIH1_17495 - histidine kinase	VANCOMYCIN	-0.66449	0.989474
KPNIH1_17500 - chemotaxis protein CheY	VANCOMYCIN	-1.00647	0.933149
KPNIH1_17505 - transcriptional regulator	VANCOMYCIN	0.303628	0.994807
KPNIH1_17510 - C4-dicarboxylate ABC transporter	VANCOMYCIN	1.69482	0.690951
KPNIH1_17515 - multidrug transporter	VANCOMYCIN	-0.372029	0.994807
KPNIH1_17520 - multidrug transporter	VANCOMYCIN	0.148868	0.994807
KPNIH1_17525 - multidrug transporter	VANCOMYCIN	0.402234	0.994807
KPNIH1_17530 - transporter	VANCOMYCIN	0.269277	0.994807
KPNIH1_17535 - histidine kinase	VANCOMYCIN	0.159056	0.994807
KPNIH1_17540 - transcriptional regulator	VANCOMYCIN	-0.122449	0.994807
KPNIH1_17545 - protease	VANCOMYCIN	-1.15352	0.903012
KPNIH1_17550 - lipid kinase	VANCOMYCIN	0.70691	0.989474
KPNIH1_17555 - peptide ABC transporter ATP-binding protein	VANCOMYCIN	1.0914	0.918705
KPNIH1_17560 - peptide ABC transporter ATP-binding protein	VANCOMYCIN	1.1674	0.906115
KPNIH1_17565 - D-ala-D-ala transporter subunit	VANCOMYCIN	-1.50508	0.784435
KPNIH1_17570 - ABC transporter permease	VANCOMYCIN	0.561851	0.993625
KPNIH1_17575 - ABC transporter substrate-binding protein	VANCOMYCIN	0.228749	0.994807
KPNIH1_17580 - mandelate racemase	VANCOMYCIN	-2.31127	0.348489
KPNIH1_17585 - HAD family hydrolase	VANCOMYCIN	-0.405574	0.994807
KPNIH1_17590 - cytochrome C biogenesis protein CcdA	VANCOMYCIN	-0.522775	0.993625
KPNIH1_17595 - xylulose kinase	VANCOMYCIN	0.375386	0.994807
KPNIH1_17600 - D-arabinitol 4-dehydrogenase	VANCOMYCIN	0.785523	0.985708
KPNIH1_17605 - cytochrome C biogenesis protein CcdA	VANCOMYCIN	-1.21825	0.893269
KPNIH1_17615 - glucose dehydrogenase	VANCOMYCIN	-1.38717	0.847164
KPNIH1_17620 - ribulokinase	VANCOMYCIN	-0.00302434	0.996562
KPNIH1_17625 - cytochrome C biogenesis protein CcdA	VANCOMYCIN	0.00589556	0.998278
KPNIH1_17630 - fructose-bisphosphate aldolase	VANCOMYCIN	2.50353	0.275361
KPNIH1_17635 - hydroxymethylpyrimidine kinase	VANCOMYCIN	1.14544	0.906115
KPNIH1_17640 - hydroxyethylthiazole kinase	VANCOMYCIN	0.832748	0.966639
KPNIH1_17645 - universal stress protein	VANCOMYCIN	0.513397	0.994261
KPNIH1_17650 - LysR family transcriptional regulator	VANCOMYCIN	0.245743	0.994807
KPNIH1_17655 - adenine deaminase	VANCOMYCIN	1.64367	0.724121
KPNIH1_17660 - permease	VANCOMYCIN	1.17244	0.903012
KPNIH1_17665 - LysR family transcriptional regulator	VANCOMYCIN	-0.900765	0.957896
KPNIH1_17680 - antiporter	VANCOMYCIN	-0.354264	0.994807
KPNIH1_17685 metG methionine--tRNA ligase	VANCOMYCIN	0.364748	0.994807
KPNIH1_17690 - hypothetical protein	VANCOMYCIN	1.98138	0.559316
KPNIH1_17695 - two-component response-regulatory protein YehT	VANCOMYCIN	-0.569622	0.993625
KPNIH1_17700 - histidine kinase	VANCOMYCIN	0.165853	0.994807
KPNIH1_17710 - osmoprotectant uptake system permease	VANCOMYCIN	0.403249	0.994807
KPNIH1_17715 - ATP-binding protein	VANCOMYCIN	-0.28079	0.994807
KPNIH1_17720 - osmoprotectant uptake system permease	VANCOMYCIN	1.02051	0.933149
KPNIH1_17725 - osmoprotectant uptake system substrate-binding protein	VANCOMYCIN	0.306349	0.994807
KPNIH1_17730 - beta-D-glucoside glucohydrolase	VANCOMYCIN	-1.3039	0.864606
KPNIH1_17735 - lactate dehydrogenase	VANCOMYCIN	0.0520275	0.996562
KPNIH1_17740 - GCN5 family acetyltransferase	VANCOMYCIN	-0.266858	0.994807
KPNIH1_17745 pbpG D-alanyl-D-alanine endopeptidase	VANCOMYCIN	-0.0469431	0.996562
KPNIH1_17750 - membrane protein	VANCOMYCIN	-0.278001	0.994807
KPNIH1_17755 - membrane protein	VANCOMYCIN	1.29503	0.870912
KPNIH1_17760 - multidrug resistance outer membrane protein MdtQ	VANCOMYCIN	2.19102	0.442275
KPNIH1_17765 - 6-phospho-beta-glucosidase	VANCOMYCIN	-0.385526	0.994807
KPNIH1_17770 - PTS beta-glucoside transporter subunit IIABC	VANCOMYCIN	2.06003	0.521108
KPNIH1_17775 - transcription antiterminator LicT	VANCOMYCIN	1.44061	0.832684
KPNIH1_17780 - porin	VANCOMYCIN	-0.0928125	0.994807
KPNIH1_17785 - tRNA-dihydrouridine synthase C	VANCOMYCIN	1.52006	0.784435
KPNIH1_17790 - hypothetical protein	VANCOMYCIN	-2.60556	0.213746
KPNIH1_17795 - hypothetical protein	VANCOMYCIN	-1.51337	0.784038
KPNIH1_17805 - vancomycin high temperature exclusion protein	VANCOMYCIN	-0.0153327	0.996562
KPNIH1_17810 mglC beta-methylgalactoside transporter permease	VANCOMYCIN	-0.29245	0.994807
KPNIH1_17815 - sugar ABC transporter ATP-binding protein	VANCOMYCIN	1.2511	0.883098
KPNIH1_17820 - sugar ABC transporter substrate-binding protein	VANCOMYCIN	-0.361068	0.994807
KPNIH1_17830 - hypothetical protein	VANCOMYCIN	0.522705	0.993625
KPNIH1_17845 - S-formylglutathione hydrolase	VANCOMYCIN	-0.241547	0.994807
KPNIH1_17850 - catecholate siderophore receptor CirA	VANCOMYCIN	0.631665	0.989474
KPNIH1_17855 - lysine transporter	VANCOMYCIN	2.70162	0.201193
KPNIH1_17860 - transcriptional regulator	VANCOMYCIN	-1.57626	0.749301
KPNIH1_17870 - endonuclease IV	VANCOMYCIN	-0.975799	0.941407
KPNIH1_17875 - PTS system fructose-specific transporter subunits IIBC	VANCOMYCIN	1.67293	0.706046
KPNIH1_17880 fruK 1-phosphofructokinase	VANCOMYCIN	0.327679	0.994807
KPNIH1_17885 - bifunctional PTS system fructose-specific transporter subunit IIA/HPr protein	VANCOMYCIN	-1.11851	0.911135
KPNIH1_17890 - sugar transporter	VANCOMYCIN	-0.214599	0.994807
KPNIH1_17895 - hypothetical protein	VANCOMYCIN	1.35824	0.861217
KPNIH1_17905 - elongation factor P	VANCOMYCIN	2.36284	0.334809
KPNIH1_17910 - mannonate dehydratase	VANCOMYCIN	0.105002	0.994807
KPNIH1_17915 - D-mannonate oxidoreductase	VANCOMYCIN	-0.264218	0.994807
KPNIH1_17920 - hypothetical protein	VANCOMYCIN	0.43323	0.994807
KPNIH1_17925 - membrane protein	VANCOMYCIN	0.592856	0.993625
KPNIH1_17930 - membrane protein	VANCOMYCIN	-1.24201	0.883098
KPNIH1_17935 - phage resistance protein	VANCOMYCIN	0.675132	0.989474
KPNIH1_17940 - antibiotic ABC transporter substrate-binding protein	VANCOMYCIN	-1.52645	0.773008
KPNIH1_17945 - microcin ABC transporter permease	VANCOMYCIN	0.363104	0.994807
KPNIH1_17950 - microcin ABC transporter permease	VANCOMYCIN	0.700878	0.989474
KPNIH1_17955 - microcin ABC transporter ATP-binding protein	VANCOMYCIN	0.211967	0.994807
KPNIH1_17965 - bicyclomycin/multidrug efflux system	VANCOMYCIN	-0.680964	0.989474
KPNIH1_17975 - hypothetical protein	VANCOMYCIN	0.622409	0.989474
KPNIH1_17985 - LysR family transcriptional regulator	VANCOMYCIN	0.573644	0.993625
KPNIH1_17990 - beta-lactamase	VANCOMYCIN	-1.4009	0.835724
KPNIH1_17995 - GDP-mannose pyrophosphatase	VANCOMYCIN	-0.595089	0.989474
KPNIH1_18000 - DeoR faimly transcriptional regulator	VANCOMYCIN	-0.496982	0.993625
KPNIH1_18005 - nucleoid-associated protein NdpA	VANCOMYCIN	0.0428444	0.996562
KPNIH1_18010 - hypothetical protein	VANCOMYCIN	0.993548	0.941407
KPNIH1_18025 - membrane protein	VANCOMYCIN	0.493952	0.994807
KPNIH1_18030 - ecotin	VANCOMYCIN	0.869159	0.966639
KPNIH1_18040 - transporter	VANCOMYCIN	-0.246425	0.994807
KPNIH1_18045 - dihydroorotate dehydrogenase	VANCOMYCIN	2.13685	0.466233
KPNIH1_18050 - multidrug transporter membrane component/ATP-binding component	VANCOMYCIN	-1.36133	0.860005
KPNIH1_18055 - alpha-ketoglutarate-dependent dioxygenase	VANCOMYCIN	1.65857	0.711009
KPNIH1_18060 - 6-O-methylguanine DNA methyltransferase	VANCOMYCIN	-0.593842	0.989474
KPNIH1_18070 - membrane protein	VANCOMYCIN	0.256488	0.994807
KPNIH1_18075 - hypothetical protein	VANCOMYCIN	0.266866	0.994807
KPNIH1_18085 - histidine kinase	VANCOMYCIN	-0.460125	0.994807
KPNIH1_18095 - 3-demethylubiquinone-9 3-methyltransferase	VANCOMYCIN	0.139024	0.994807
KPNIH1_18100 - ribonucleotide-diphosphate reductase subunit alpha	VANCOMYCIN	-0.823933	0.966639
KPNIH1_18105 - ribonucleotide-diphosphate reductase subunit beta	VANCOMYCIN	-0.342952	0.994807
KPNIH1_18110 - 2Fe-2S ferredoxin	VANCOMYCIN	0.136045	0.994807
KPNIH1_18115 glpQ glycerophosphodiester phosphodiesterase	VANCOMYCIN	0.191576	0.994807
KPNIH1_18120 glpT sn-glycerol-3-phosphate transporter	VANCOMYCIN	0.0607903	0.996562
KPNIH1_18125 - glycerol-3-phosphate dehydrogenase	VANCOMYCIN	0.313402	0.994807
KPNIH1_18130 - Anaerobic glycerol-3-phosphate dehydrogenase subunit B	VANCOMYCIN	-0.634455	0.989474
KPNIH1_18135 glpC glycerol-3-phosphate dehydrogenase	VANCOMYCIN	1.99529	0.559316
KPNIH1_18140 - 2-keto-3-deoxy-L-rhamnonate aldolase	VANCOMYCIN	0.0204508	0.996562
KPNIH1_18145 - MFS transporter	VANCOMYCIN	0.725741	0.989474
KPNIH1_18150 - rhamnonate dehydratase (pseudogene)	VANCOMYCIN	0.538137	0.993625
KPNIH1_18155 - IclR family transcriptional regulator	VANCOMYCIN	0.791474	0.981528
KPNIH1_18160 - hypothetical protein	VANCOMYCIN	-0.306581	0.994807
KPNIH1_18165 - membrane protein	VANCOMYCIN	-1.17218	0.901247
KPNIH1_18180 - O-succinylbenzoic acid--CoA ligase	VANCOMYCIN	-0.898907	0.957896
KPNIH1_18185 - O-succinylbenzoate synthase	VANCOMYCIN	-0.181036	0.994807
KPNIH1_18195 - 2-succinyl-6-hydroxy-2,4-cyclohexadiene-1-carboxylate synthase	VANCOMYCIN	0.143952	0.994807
KPNIH1_18200 - 2-succinyl-5-enolpyruvyl-6-hydroxy-3-cyclohexene-1-carboxylate synthase	VANCOMYCIN	-0.502693	0.993625
KPNIH1_18205 - isochorismate synthase	VANCOMYCIN	-2.18079	0.440616
KPNIH1_18215 - ribonuclease Z	VANCOMYCIN	2.67201	0.209267
KPNIH1_18220 - NADH:ubiquinone oxidoreductase subunit N	VANCOMYCIN	1.46299	0.824588
KPNIH1_18225 - NADH:ubiquinone oxidoreductase subunit M	VANCOMYCIN	-1.71485	0.676276
KPNIH1_18230 - NADH:ubiquinone oxidoreductase subunit L	VANCOMYCIN	0.959233	0.945777
KPNIH1_18245 - NADH dehydrogenase	VANCOMYCIN	-0.109855	0.994807
KPNIH1_18250 - NADH:ubiquinone oxidoreductase	VANCOMYCIN	-0.598637	0.989474
KPNIH1_18255 - NADH dehydrogenase	VANCOMYCIN	-3.36846	0.0427734
KPNIH1_18260 - NADH dehydrogenase	VANCOMYCIN	1.54544	0.773008
KPNIH1_18270 - NADH:ubiquinone oxidoreductase	VANCOMYCIN	1.79998	0.655069
KPNIH1_18280 - NADH:ubiquinone oxidoreductase subunit A	VANCOMYCIN	-0.389668	0.994807
KPNIH1_18285 - transcriptional regulator	VANCOMYCIN	-0.120263	0.994807
KPNIH1_18290 - aminotransferase	VANCOMYCIN	-1.63009	0.720746
KPNIH1_19475 - tRNA (cytidine/uridine-2-O-)-methyltransferase"	VANCOMYCIN	0.34855	0.994807
KPNIH1_19485 - hypothetical protein	VANCOMYCIN	-0.240968	0.994807
KPNIH1_19490 - nickel transporter	VANCOMYCIN	-1.07064	0.918705
KPNIH1_19495 - membrane protein	VANCOMYCIN	1.06823	0.918705
KPNIH1_19500 - stationary phase inducible protein CsiE	VANCOMYCIN	0.869708	0.966639
KPNIH1_19505 - 3-phenylpropionic acid transporter	VANCOMYCIN	1.83112	0.655069
KPNIH1_19510 - aldose epimerase	VANCOMYCIN	-0.915997	0.955501
KPNIH1_19515 - MFS transporter	VANCOMYCIN	-0.564516	0.993625
KPNIH1_19520 - hypothetical protein	VANCOMYCIN	0.493541	0.994807
KPNIH1_19525 - hypothetical protein	VANCOMYCIN	1.89596	0.616722
KPNIH1_19530 - membrane protein	VANCOMYCIN	-2.2637	0.387554
KPNIH1_19535 - serine hydroxymethyltransferase	VANCOMYCIN	0.127811	0.994807
KPNIH1_19540 - dihydropteridine reductase	VANCOMYCIN	-1.3538	0.861217
KPNIH1_19550 - response regulator GlrR	VANCOMYCIN	-0.583016	0.993625
KPNIH1_19555 - hypothetical protein	VANCOMYCIN	3.27409	0.0537649
KPNIH1_19560 - histidine kinase	VANCOMYCIN	0.419222	0.994807
KPNIH1_19565 - phosphoribosylformylglycinamidine synthase	VANCOMYCIN	-0.75139	0.985849
KPNIH1_19575 - lytic murein transglycosylase	VANCOMYCIN	-0.911774	0.956363
KPNIH1_19585 - hypothetical protein	VANCOMYCIN	0.17088	0.994807
KPNIH1_19590 - transcriptional regulator	VANCOMYCIN	0.546362	0.993625
KPNIH1_19595 - ferredoxin	VANCOMYCIN	0.43806	0.994807
KPNIH1_25685 - tRNA guanosine-2-O-methyltransferase"	VANCOMYCIN	-0.121242	0.994807
KPNIH1_25690 - ATP-dependent DNA helicase RecG	VANCOMYCIN	1.88583	0.622693
KPNIH1_25695 - fructose 1,6-bisphosphatase	VANCOMYCIN	1.37718	0.861217
KPNIH1_25700 - ferredoxin-NADP reductase	VANCOMYCIN	-3.61102	0.0228192
KPNIH1_25705 - membrane protein	VANCOMYCIN	-0.421011	0.994807
KPNIH1_25710 - hypothetical protein	VANCOMYCIN	-1.51146	0.784435
KPNIH1_25715 - triosephosphate isomerase	VANCOMYCIN	-0.130411	0.994807
KPNIH1_25720 - citrate transporter	VANCOMYCIN	0.378184	0.994807
KPNIH1_25725 - CDP-diacylglycerol pyrophosphatase	VANCOMYCIN	-0.888513	0.957896
KPNIH1_25730 - sulfate transporter subunit	VANCOMYCIN	-0.218797	0.994807
KPNIH1_25740 - glycerol uptake facilitator GlpF	VANCOMYCIN	0.497202	0.994807
KPNIH1_25745 glpK glycerol kinase	VANCOMYCIN	-0.815396	0.966639
KPNIH1_25750 - sodium:glutamate symporter	VANCOMYCIN	-0.818382	0.966639
KPNIH1_25755 - xanthine permease XanP	VANCOMYCIN	-0.0282721	0.996562
KPNIH1_25760 - hypothetical protein	VANCOMYCIN	0.429156	0.994807
KPNIH1_25765 - PTS glucose transporter subunit IIBC	VANCOMYCIN	-0.939877	0.945777
KPNIH1_25770 - glycoside hydrolase	VANCOMYCIN	-0.833851	0.966639
KPNIH1_25775 - sugar isomerase	VANCOMYCIN	-0.11959	0.994807
KPNIH1_25780 - alpha-glucosidase	VANCOMYCIN	-1.81362	0.655069
KPNIH1_25785 - transporter	VANCOMYCIN	-0.729537	0.989474
KPNIH1_25795 - hypothetical protein	VANCOMYCIN	-0.31745	0.994807
KPNIH1_25800 - NADPH:quinone reductase	VANCOMYCIN	-1.12552	0.906115
KPNIH1_25805 - antibiotic biosynthesis monooxygenase	VANCOMYCIN	-0.701216	0.989474
KPNIH1_25810 - hypothetical protein	VANCOMYCIN	0.204022	0.994807
KPNIH1_25815 - zinc-binding dehydrogenase	VANCOMYCIN	0.68536	0.989474
KPNIH1_25820 - AraC family transcriptional regulator	VANCOMYCIN	-0.873759	0.961056
KPNIH1_25825 - hypothetical protein	VANCOMYCIN	1.69514	0.690951
KPNIH1_25830 - ADP-ribose pyrophosphatase	VANCOMYCIN	-0.315431	0.994807
KPNIH1_25835 - membrane protein	VANCOMYCIN	-1.00202	0.933149
KPNIH1_25840 - membrane protein	VANCOMYCIN	-1.135	0.906115
[truncated: 248 more rows]

## Sheet: Legend
Term	Description
Mutant	locus tag + gene annotation
Condition	Stress condition
Sscore	Fitness Score
FDR	Benjamini–Hochberg adjusted p-value
