# Supplementary material for: High-throughput chemical genomic screening: a step-by-step workflow from plate to phenotype
Source: mSystems. 2025 Nov 28;10(12):e00885-25. doi: 10.1128/msystems.00885-25 (PMC12710339; doi:10.1128/msystems.00885-25)
Supplement: Table S6 — Subset of the vancomycin data set including only mutants with Benjamini-Hochberg adjusted P-values. [file msystems.00885-25-s0006.xlsx]

## Sheet: Vancomycin_Fitness_FDR_5%
Mutant	Condition	Sscore	FDR
KPNIH1_00375 - transcriptional regulator	VANCOMYCIN	-18.8536	6.7e-85
KPNIH1_04255 - bifunctional aconitate hydratase 2/2-methylisocitrate dehydratase	VANCOMYCIN	3.72162	0.0193719
KPNIH1_07040 - sulfoacetaldehyde reductase	VANCOMYCIN	3.36419	0.0446221
KPNIH1_07800 - LamB/YcsF family protein	VANCOMYCIN	-3.6254	0.0228192
KPNIH1_07910 - colicin uptake protein TolR	VANCOMYCIN	-4.41848	0.000943
KPNIH1_07925 - peptidoglycan-associated outer membrane lipoprotein	VANCOMYCIN	-6.69965	1.58e-09
KPNIH1_09025 - amino acid ABC transporter permease	VANCOMYCIN	-4.18669	0.00264154
KPNIH1_09125 rpsA 30S ribosomal protein S1	VANCOMYCIN	3.31408	0.0495089
KPNIH1_09340 - Ter macrodomain organizer matS-binding protein	VANCOMYCIN	3.44835	0.0380004
KPNIH1_09720 - secY/secA suppressor protein	VANCOMYCIN	4.52591	0.000695
KPNIH1_10045 - adenylosuccinate lyase	VANCOMYCIN	-5.3418	1.2e-05
KPNIH1_10055 mnmA tRNA 2-thiouridylase	VANCOMYCIN	5.12048	3.82e-05
KPNIH1_13395 - LacI family transcriptional regulator	VANCOMYCIN	-3.42505	0.0380004
KPNIH1_15365 - D-galactonate transporter DgoT	VANCOMYCIN	-4.95692	7.08e-05
KPNIH1_16495 - heat shock protein HtpX	VANCOMYCIN	3.33456	0.0478268
KPNIH1_16650 - ATP-dependent DNA helicase RuvB	VANCOMYCIN	3.41946	0.0396776
KPNIH1_16790 - hypothetical protein	VANCOMYCIN	3.75044	0.0193719
KPNIH1_16880 rcsA capsule biosynthesis protein CapA	VANCOMYCIN	-3.68754	0.0193719
KPNIH1_17425 - dTDP-rhamnosyl transferase	VANCOMYCIN	-3.53773	0.0271057
KPNIH1_18255 - NADH dehydrogenase	VANCOMYCIN	-3.36846	0.0427734
KPNIH1_25700 - ferredoxin-NADP reductase	VANCOMYCIN	-3.61102	0.0228192
KPNIH1_26960 - arsenate reductase	VANCOMYCIN	3.55578	0.0271057

## Sheet: Legend
Term	Description
Mutant	locus tag + gene annotation
Condition	Stress condition
Sscore	Fitness Score
FDR	Benjamini–Hochberg adjusted p-value
